# Supplementary material for: Negative control of Candida albicans biofilm formation by combined action of white-opaque regulator Wor2 and biofilm regulator Bcr1
Source: G3 (Bethesda). 2026 May 16;16(7):jkag133. doi: 10.1093/g3journal/jkag133 (PMC13334165; doi:10.1093/g3journal/jkag133)
Supplement: jkag133_Supplementary_Data [file jkag133_supplementary_data.zip]

Archive with 2 entries (2 files):
- Supplementary_Table_1_G3-2026-406822.xlsx
- Supplementary_Table_2_G3-2026-406822.xlsx
