# Supplementary material for: Negative control of Candida albicans biofilm formation by combined action of white-opaque regulator Wor2 and biofilm regulator Bcr1
Source: G3 (Bethesda). 2026 May 16;16(7):jkag133. doi: 10.1093/g3journal/jkag133 (PMC13334165; doi:10.1093/g3journal/jkag133)
Supplement: jkag133_Supplementary_Data [file jkag133_supplementary_data.zip › Supplementary_Table_1_G3-2026-406822.xlsx]

## Sheet: Strains
Strain number	Parent Strain	Genotype	Strain background	Growth phenotype	Previously Published Mutants
MC22		Candida albicans clincial isolate	SC5314	NATS
MC5		his1Δ::r3NAT1r3/his1Δ::r3NAT1r3	HIS- NATR	HIS- NATR
KG233	MC5	wor2Δ::rHIS1r/wor2Δ::rHIS1r his1Δ::r3/his1Δ::r3	wor2Δ/Δ	HIS+ NATS
ED39	MC5	bcr1Δ::rHIS1r/bcr1Δ::rHIS1r his1Δ::r3/his1Δ::r3	bcr1Δ/Δ	HIS+ NATS	Huang, M.Y., et al., Circuit diversification in a biofilm regulatory network. PLoS Pathog, 2019. 15(5): p. e1007787.
KG439	ED39	wor2Δ::r3NATr3/wor2Δ::r3NATr3 bcr1Δ::rHIS1r/bcr1Δ::rHIS1r his1Δ::r3/his1Δ::r3	wor2Δ/Δbcr1Δ/Δ	HIS+ NATR
KG136	MC22	ume6Δ::r3NATr3/ume6Δ::r3NATr3	ume6Δ/Δ	NATR
KG271	KG233	wor2Δ::rHIS1r/wor2Δ::rHIS1r his1Δ::r3/his1Δ::r3 ume6Δ::r3NATr3/ume6Δ::r3NATr3	wor2Δ/Δume6Δ/Δ	HIS+ NATR
MC99		Candida albicans clincial isolate	P76067	NATS
MC1		his1Δ::r3NAT1r3/his1Δ::r3NAT1r3	HIS- NATR	HIS- NATR
KG472	MC1	wor2Δ::rHIS1r/wor2Δ::rHIS1r his1Δ::r3/his1Δ::r3	wor2Δ/Δ	HIS+ NATS
ED40	MC1	bcr1Δ::rHIS1r/bcr1Δ::rHIS1r his1Δ::r3/his1Δ::r3	bcr1Δ/Δ	HIS+ NATS	Huang, M.Y., et al., Circuit diversification in a biofilm regulatory network. PLoS Pathog, 2019. 15(5): p. e1007787.
KG474	ED40	wor2Δ::r3NATr3/wor2Δ::r3NATr3 bcr1Δ::rHIS1r/bcr1Δ::rHIS1r his1Δ::r3/his1Δ::r3	wor2Δ/Δbcr1Δ/Δ	HIS+ NATR
MC69		Candida albicans clincial isolate	P57055	NATS
MC2		his1Δ::r3NAT1r3/his1Δ::r3NAT1r3	HIS- NATR	HIS- NATR
KG473	MC2	wor2Δ::rHIS1r/wor2Δ::rHIS1r his1Δ::r3/his1Δ::r3	wor2Δ/Δ	HIS+ NATS
ED41	MC2	bcr1Δ::rHIS1r/bcr1Δ::rHIS1r his1Δ::r3/his1Δ::r3	bcr1Δ/Δ	HIS+ NATS	Huang, M.Y., et al., Circuit diversification in a biofilm regulatory network. PLoS Pathog, 2019. 15(5): p. e1007787.
KG478	ED41	wor2Δ::r3NATr3/wor2Δ::r3NATr3 bcr1Δ::rHIS1r/bcr1Δ::rHIS1r his1Δ::r3/his1Δ::r3	wor2Δ/Δbcr1Δ/Δ	HIS+ NATR
MC102		Candida albicans clincial isolate	P87	NATS
MC3		his1Δ::r3NAT1r3/his1Δ::r3NAT1r3	HIS- NATR	HIS- NATR
KG470	MC3	wor2Δ::rHIS1r/wor2Δ::rHIS1r his1Δ::r3/his1Δ::r3	wor2Δ/Δ	HIS+ NATS
ED42	MC3	bcr1Δ::rHIS1r/bcr1Δ::rHIS1r his1Δ::r3/his1Δ::r3	bcr1Δ/Δ	HIS+ NATS	Huang, M.Y., et al., Circuit diversification in a biofilm regulatory network. PLoS Pathog, 2019. 15(5): p. e1007787.
KG476	ED42	wor2Δ::r3NATr3/wor2Δ::r3NATr3 bcr1Δ::rHIS1r/bcr1Δ::rHIS1r his1Δ::r3/his1Δ::r3	wor2Δ/Δbcr1Δ/Δ	HIS+ NATR
MC63		Candida albicans clincial isolate	P75010	NATS
MC4		his1Δ::r3NAT1r3/his1Δ::r3NAT1r3	HIS- NATR	HIS- NATR
KG480	MC4	wor2Δ::rHIS1r/wor2Δ::rHIS1r his1Δ::r3/his1Δ::r3	wor2Δ/Δ	HIS+ NATS
ED43	MC4	bcr1Δ::rHIS1r/bcr1Δ::rHIS1r his1Δ::r3/his1Δ::r3	bcr1Δ/Δ	HIS+ NATS	Huang, M.Y., et al., Circuit diversification in a biofilm regulatory network. PLoS Pathog, 2019. 15(5): p. e1007787.
KG477	ED43	wor2Δ::r3NATr3/wor2Δ::r3NATr3 bcr1Δ::rHIS1r/bcr1Δ::rHIS1r his1Δ::r3/his1Δ::r3	wor2Δ/Δbcr1Δ/Δ	HIS+ NATR

## Sheet: Oligos
primer name	sequence
CaCas9/F	ATCTCATTAGATTTGGAACTTGTGGGTT
CaCas9/R	TTCGAGCGTCCCAAAACCTTCT
SNR52/F	AAGAAAGAAAGAAAACCAGGAGTGAA
sgRNA/R	ACAAATATTTAAACTCGGGACCTGG
SNR52/N	GCGGCCGCAAGTGATTAGACT
sgRNA/N	GCAGCTCAGTGATTAAGAGTAAAGATGG
WOR2 sgRNA-1 /F	caatcaatagttggtggtgcGTTTTAGAGCTAGAAATAGCAAGTTAAA
WOR2 SNR52-1 /R	gcaccaccaactattgattgCAAATTAAAAATAGTTTACGCAAGTC
WOR2 sgRNA-2 /F	ggcaatgaatatggtgagttGTTTTAGAGCTAGAAATAGCAAGTTAAA
WOR2 SNR52-2 /R	aactcaccatattcattgccCAAATTAAAAATAGTTTACGCAAGTC
WOR2 sgRNA-3 /F	atcaaccgtactggatcaatGTTTTAGAGCTAGAAATAGCAAGTTAAA
WOR2 SNR52-3 /R	attgatccagtacggttgatCAAATTAAAAATAGTTTACGCAAGTC
WOR2 pSN del /F	gaagctaattacaaacaatataattaatttttgcagtttattcccaaattacatatacacataaattgactaacatcagcTTTCCCAGTCACGACGTT
WOR2 pSN del /R	ttagtatcattaaacatcaaaagtatgaatatattggatttattatctatatacacattattttgttctactatactcttGTGGAATTGTGAGCGGATA
WOR2 chk up /F	catacatgttgaggatacaaagagacatagattg
WOR2 chk int /R	gtactggcaattgtgactcttggtaaac
UME6 pSN del/F	tcatattctatatcttcactccaaacatcaatatcctcaatttacttccaattagttttattttttaatccactgtataaTTTCCCAGTCACGACGTT
UME6 pSN del/R	attaggctaagttaagaattaagaattaacaggttgacggttgacggtggttattgttgttgttgttgttgccgttggGTGGAATTGTGAGCGGATA
UME6 sgRNA/F	GGAGTTGGACTTGGAAGTAGGTTTTAGAGCTAGAAATAGCAAGTTAAA
UME6 SNR52/R	CTACTTCCAAGTCCAACTCCCAAATTAAAAATAGTTTACGCAAGTC
UME6 Check Up/F	CATTATTGCTTTGCTTTACATAATTGGTGATAG
UME6 Check Int/R	CTATTGGTGTTTGGAAATATGGATTTGC
Cd HIS1 Check int /R	GGCGCAACAGATATATTGGTGCTCG
NAT1 Check/R	TCAATGGTGGATCAACTGGAACTTC
BCR1 Chk int/F	AGGTGGTGGTACGAGTAATGGTAATG
BCR1 chk ex/R	GGAATGCAAAGATCAAGAAGGGGA

## Sheet: Plasmid
Name	Description	Marker	Reference
pV1093	CaCas9/sgRNA expression vector	ampR	Vyas et al., 2015
pNAT	NAT1 marker	ampR	Min et al., 2016
pSN52	HIS1 cassette	kanR	Noble and Johnson, 2005
References
Vyas VK, Barrasa MI, Fink GR. 2015. A Candida albicans CRISPR system permits genetic engineering of essential genes and gene families. Sci Adv 1:e1500248.
Min K, Ichikawa Y, Woolford CA, Mitchell AP. 2016. Candida albicans Gene Deletion with a Transient CRISPR-Cas9 System. mSphere 1.
Noble SM, Johnson AD. Strains and strategies for large-scale gene deletion studies of the diploid human fungal pathogen Candida albicans. Eukaryot Cell. 2005 Feb;4(2):298-309. doi: 10.1128/EC.4.2.298-309.2005. PMID: 15701792; PMCID: PMC549318.
