# Supplementary material for: Negative control of Candida albicans biofilm formation by combined action of white-opaque regulator Wor2 and biofilm regulator Bcr1
Source: G3 (Bethesda). 2026 May 16;16(7):jkag133. doi: 10.1093/g3journal/jkag133 (PMC13334165; doi:10.1093/g3journal/jkag133)
Supplement: jkag133_Supplementary_Data [file jkag133_supplementary_data.zip › Supplementary_Table_2_G3-2026-406822.xlsx]

## Sheet: Description
		Sheet: Complete data
		Column A= Assembly 22 identifier
		Column B= Gene name
		Column C, E, G, I, K= log2FoldChange- the effect size estimate on a logarithmic scale of base 2; blue shading indicates downregulation; yellow shading represents upregulation
		Column D, F, H, J, L= padj- Adjusted P-value- adjusted for multiple testings of the gene; green shading indicates adjusted P-value<0.05
		Sheet: Filamentation genes
		Excerpt of RNA-seq data for genes associated with filamentous growth under all conditions from Azadmanesh J, Gowen AM, Creger PE, Schafer ND, Blankenship JR. 2017. Filamentation Involves Two Overlapping, but Distinct, Programs of Filamentation in the Pathogenic Fungus Candida albicans. G3 (Bethesda) 7:3797-3808.
		Sheet: Biofilm decreased genes
		Excerpt of RNA-seq data for genes associated with "Biofilm formation: decreased" phenotype at the Candida Genome Database, Dec 26, 2025
		Sheet: Bcr1&Wor2 bound genes
		Excerpt of RNA-seq data for genes whose 5' regions are bound by Bcr1 or Wor2 in chromatin immunoprecipitation studies, with binding enrichment taken from the citations below
		Bcr1 binding - Nobile CJ, Fox EP, Nett JE, Sorrells TR, Mitrovich QM, Hernday AD, Tuch BB, Andes DR, Johnson AD. 2012. A recently evolved transcriptional network controls biofilm development in Candida albicans. Cell 148:126-38.
		Wor2 binding - Hernday AD, Lohse MB, Fordyce PM, Nobile CJ, DeRisi JL, Johnson AD. 2013. Structure of the transcriptional network controlling white-opaque switching in Candida albicans. Mol Microbiol 90:22-35.
		Sheet: Ume6&Brg1 bound upreg genes
		Gene sets listed include genes upregulated in the wor2 bcr1 double mutant vs wild-type strain, Ume6-bound genes, Brg1-bound genes, and common elements in the overlaps among these gene sets. Overlaps are illustrated with a Venn diagram made with https://www.biotools.fr/misc/venny
		Ume6 binding - Do E, McManus CJ, Zarnowski R, Huang MY, Goerlich K, Andes DR, Mitchell AP. 2025. Ume6 protein complexes connect morphogenesis, adherence and hypoxic genes to shape Candida albicans biofilm architecture. Nat Microbiol 10:2231-2244.
		Brg1 binding - Nobile CJ, Fox EP, Nett JE, Sorrells TR, Mitrovich QM, Hernday AD, Tuch BB, Andes DR, Johnson AD. 2012. A recently evolved transcriptional network controls biofilm development in Candida albicans. Cell 148:126-38.

## Sheet: Complete data
ASSEMBLY22_ID	GENE ID	YPD bcr1 vs WT	padj	YPD wor2 vs WT	padj	YPD wor2bcr1 vs WT	padj	YPD wor2bcr1 vs bcr1	padj	YPD wor2bcr1 vs wor2	padj
C1_00010W	orf19.6115	-0.224743	NA	0.850349	NA	-0.600065	NA	-0.378424	NA	-1.44627	0.233651
C1_00020C	orf19.6114	-1.05141	6.62699e-17	-0.574978	0.000444375	-0.700698	8.41684e-06	0.357034	0.000752763	-0.117964	0.536881
C1_00030C	orf19.6113	-0.91757	0.0953751	-0.138546	NA	-0.106144	0.86098	0.815726	0.0698789	0.0419377	0.961898
C1_00040W	CTA2	-0.486988	7.86039e-09	-0.348873	0.00158746	-0.627058	4.00021e-10	-0.133848	0.201423	-0.270145	0.012931
C1_00050C	orf19.6110	-1.35935	NA	0.0815415	NA	-2.76222	NA	-1.3834	NA	-2.88351	NA
C1_00060W	TUP1	0.0896331	0.765238	-0.0809311	0.864482	-0.225729	0.287862	-0.309003	0.126094	-0.136048	0.659018
C1_00070W	MVD	0.0996228	0.803725	-0.140792	0.801397	-0.149866	0.654455	-0.24437	0.228484	-0.000245503	0.999216
C1_00080C	RCA1	-0.527581	0.36992	-0.49043	NA	-0.604194	0.30814	-0.065849	0.913818	-0.104662	0.905612
C1_00090W	orf19.6103	-0.267095	NA	-0.203316	NA	-0.825778	NA	-0.552894	NA	-0.613588	NA
C1_00100C	orf19.6100	0.096678	0.896113	-0.493464	NA	-0.255355	0.634293	-0.347556	0.379142	0.244425	0.687151
C1_00110W	CCT8	0.084942	0.781421	-0.251359	0.505051	-0.285335	0.182197	-0.364941	0.0385959	-0.0247991	0.957927
C1_00120C	TRP1	0.260056	0.732767	0.176811	NA	0.103199	0.878701	-0.151799	0.77938	-0.0634856	0.94171
C1_00130C	VPS53	0.336853	0.510874	0.0775686	0.943366	0.318837	0.443121	-0.0119078	0.977127	0.248905	0.575174
C1_00140W	KEL1	0.091814	0.860643	-0.227717	0.738327	0.199109	0.593891	0.114046	0.719634	0.434134	0.207026
C1_00150C	RIM8	0.635759	0.367037	0.252888	NA	0.780842	0.161965	0.150984	0.762149	0.540855	0.35692
C1_00160C	orf19.6090	0.278127	0.177846	-0.0277184	0.968732	-0.443753	0.0418631	-0.717051	0.000139462	-0.408032	0.0941397
C1_00170W	LEU4	-0.144259	0.865602	0.272985	NA	-0.403434	0.505351	-0.252919	0.615675	-0.670664	0.107954
C1_00180W	RPL16A	-0.0269449	0.92891	0.157152	0.608601	-0.373914	0.0830556	-0.34197	0.0231258	-0.523598	0.00370788
C1_00190C	orf19.6084	-2.4003	NA	0.234167	NA	1.41966	NA	3.75888	NA	1.20169	NA
C1_00200C	orf19.6083	-0.323181	NA	-0.175578	NA	-0.306201	NA	0.0251635	NA	-0.126211	0.95538
C1_00210C	orf19.6082	0.000295574	0.999288	0.0530258	0.944028	0.429387	0.0947434	0.434697	0.0101888	0.385474	0.0833012
C1_00220W	PHR2	1.20339	1.27361e-09	0.0523394	0.944028	1.114	3.09497e-06	-0.0820584	0.688242	1.0688	2.37089e-09
C1_00230C	BFA1	0.430583	0.604201	0.329203	NA	0.689225	NA	0.265087	0.626374	0.376305	0.595486
C1_00240C	tT(AGU)6	#N/A	#N/A	#N/A	#N/A	#N/A	#N/A	#N/A	#N/A	#N/A	#N/A
C1_00270W	orf19.6079	-2.34788	0.0194623	-1.1448	0.608298	-1.65116	0.06845	0.704433	0.622518	-0.493371	NA
C1_00280C	RFC52	NA	NA	NA	NA	NA	NA	NA	NA	NA	NA
C1_00290W	POL93	-2.48532	0.0087533	-1.63335	0.320258	-1.91	0.0767719	0.584212	0.698612	-0.263378	0.920679
C1_00310W	orf19.6077	0.432576	0.466531	0.316939	NA	0.579661	0.249157	0.157157	0.733026	0.273311	0.616107
C1_00320W	orf19.6076	0.0360741	0.979577	-0.014166	NA	0.244799	NA	0.216259	0.759855	0.269162	0.750236
C1_00330C	orf19.6075	-0.121146	0.877192	-0.23556	NA	0.0660637	0.91678	0.192173	0.661582	0.307704	0.604024
C1_00340W	HBR1	-0.0638346	0.91559	-0.395442	0.491535	-0.367187	0.370111	-0.298888	0.422613	0.0355429	0.961813
C1_00350C	HMX1	0.0122492	0.989892	0.00692343	0.996174	-0.297892	0.586945	-0.306835	0.457019	-0.295956	0.569711
C1_00360W	CDC13	-0.095002	0.944366	0.264164	NA	0.29964	NA	0.395889	0.52872	0.042317	0.965572
C1_00370W	orf19.6072.1	0.974498	NA	-0.332076	NA	0.798904	NA	-0.174901	NA	1.1576	NA
C1_00380C	orf19.6071	-0.0129293	0.990354	0.266519	NA	0.153681	0.809764	0.171229	0.716381	-0.099153	0.904413
C1_00390W	ENA2	-0.959436	0.0401121	0.00235284	0.998051	-0.59964	0.183761	0.367729	0.461972	-0.596553	0.155823
C1_00400W	SVF1	-0.116356	0.723877	-0.380484	0.260146	0.19575	0.496445	0.318802	0.160348	0.584588	0.013634
C1_00410C	orf19.6066	0.175454	0.782267	0.298631	0.690872	-0.0258141	0.965738	-0.195515	0.606389	-0.314134	0.458749
C1_00420W	orf19.6065	0.0432952	0.961893	0.00788019	NA	0.176677	0.779661	0.140287	0.789175	0.178817	0.792335
C1_00430W	orf19.6064	0.490842	0.398098	0.0785402	NA	0.444319	0.466396	-0.0381129	0.943021	0.375097	0.551036
C1_00440W	UBP6	0.203151	0.686405	0.0160069	0.985012	0.12568	0.667023	-0.07003	0.868503	0.118868	0.717584
C1_00450C	orf19.6062.3	0.358027	0.397431	0.0392683	0.972445	0.0374418	0.935382	-0.315851	0.33185	0.00753	0.991662
C1_00460W	orf19.6062	0.284672	0.530942	0.0538435	0.961511	0.129773	0.790888	-0.153536	0.635559	0.0825313	0.869662
C1_00470C	orf19.6061	0.125346	0.866098	0.214613	NA	0.100067	0.877724	-0.0165092	0.973343	-0.103163	0.880808
C1_00480C	GCN20	0.175979	0.611286	-0.0135875	0.986122	0.066087	0.851808	-0.105302	0.612856	0.0892915	0.784059
C1_00490C	TTR1	0.61571	0.0900686	-0.0217303	0.985569	0.720989	0.0339224	0.109998	0.75299	0.748777	0.0214196
C1_00500C	GLO1	-0.0119969	0.984105	-0.184527	0.73577	0.0476648	0.89671	0.0656049	0.825771	0.241021	0.426112
C1_00510W	orf19.6057	0.168139	0.80843	-0.194169	NA	-0.35508	0.515448	-0.515318	0.168444	-0.15366	0.806382
C1_00520W	orf19.6056	-0.00111049	0.999187	-0.629348	NA	-0.0534657	NA	-0.0455124	0.951256	0.585431	0.464111
C1_00530C	orf19.6055	0.319522	0.686405	0.0145694	NA	0.142518	0.847058	-0.174431	0.737048	0.135806	0.85788
C1_00540C	orf19.6054	-0.126889	0.776295	0.0393875	0.968732	-0.097382	0.811938	0.0352589	0.905184	-0.129168	0.738351
C1_00550W	CIS2	-0.0292795	0.968897	-0.264126	0.705452	0.00709295	0.991411	0.0401948	0.893428	0.277353	0.371559
C1_00560W	CNS1	0.373536	0.36992	0.262359	0.736377	0.227541	0.586888	-0.139173	0.680898	-0.0251386	0.969134
C1_00570C	orf19.6049	0.0822987	0.798262	0.224039	0.475766	0.238873	0.356153	0.162968	0.514848	0.0233092	0.958283
C1_00580W	orf19.6048	-0.136831	NA	-0.865618	NA	1.24504	NA	1.39855	0.0543813	2.12396	0.0240578
C1_00590W	TUF1	0.333321	0.00259642	-0.131827	0.636282	-0.0271777	0.887766	-0.354617	0.000722052	0.11331	0.603879
C1_00600W	APC1	-0.014868	0.963499	0.165757	0.534378	0.29055	0.135625	0.311751	0.0310724	0.132671	0.505665
C1_00610W	PSD1	-0.0871469	0.891974	-0.0442509	0.970281	0.232683	0.587631	0.323081	0.235781	0.285047	0.458
C1_00620W	MOB2	0.337352	0.636075	-0.215542	NA	0.488475	0.384779	0.160102	0.770179	0.712556	0.153617
C1_00630W	orf19.6043	-0.421128	NA	-0.475213	NA	0.309503	NA	0.735648	0.351722	0.795004	0.367767
C1_00640C	RPO41	0.10063	0.393596	-0.124164	0.490184	-0.336709	0.00901563	-0.432048	4.34322e-05	-0.204669	0.168719
C1_00650C	SNF7	-0.117346	0.648949	0.156505	0.643621	-0.0860791	0.748427	0.0384955	0.860003	-0.234925	0.297459
C1_00660C	orf19.6039	-0.0863256	0.933249	0.296907	NA	0.413316	0.483035	0.502048	0.276298	0.126317	0.866246
C1_00670C	UGA32	-0.49867	NA	-0.178495	NA	-0.38928	NA	0.115866	0.896311	-0.199305	0.858068
C1_00680W	ASM3	-0.579969	3.98278e-05	-0.724791	1.51071e-05	-0.275824	0.302856	0.311841	0.178077	0.458556	0.0606037
C1_00690W	RIC1	0.0233136	0.958304	0.0697783	0.90573	0.325721	0.187962	0.310139	0.104071	0.263753	0.273861
C1_00700W	orf19.6035	-0.105294	0.517405	-0.244689	0.204482	-0.136463	0.550831	-0.0262484	0.897281	0.115349	0.650602
C1_00710C	TUB2	-0.322313	0.504547	-0.192558	0.827838	0.230698	0.380408	0.559118	0.175199	0.429017	0.497395
C1_00720W	tP(UGG)3	#N/A	#N/A	#N/A	#N/A	#N/A	#N/A	#N/A	#N/A	#N/A	#N/A
C1_00730C	CMP1	-0.134554	0.383321	-0.157776	0.427175	-0.108568	0.546134	0.0320819	0.843297	0.0576597	0.788281
C1_00740C	SPE1	0.110599	0.433633	0.205506	0.199678	-0.0444718	0.799812	-0.149026	0.246922	-0.242352	0.0984356
C1_00750C	VPS27	-0.273017	0.0369489	-0.0822619	0.765097	0.0505953	0.799812	0.330499	0.00514776	0.140776	0.428035
C1_00760W	orf19.6030	-0.224965	0.0325624	-0.270859	0.049557	-0.295102	0.052138	-0.0636455	0.713071	-0.016036	0.95963
C1_00770C	ROT1	0.132961	0.427774	0.138293	0.66942	0.0353282	0.891204	-0.0926866	0.596398	-0.0953759	0.752735
C1_00780C	HGC1	-1.83182	1.48049e-18	-1.45602	0.0382808	1.84601	2.02654e-17	3.68357	6.94095e-107	3.3094	3.6145e-12
C1_00790W	orf19.6027	0.278853	0.319467	0.186402	0.65166	0.149143	0.621093	-0.122306	0.541402	-0.0300133	0.930232
C1_00800C	ERG2	-0.123279	0.331527	-0.0292976	0.929213	0.049774	0.783333	0.178711	0.049869	0.0865667	0.622
C1_00810W	orf19.6025	0.144047	0.775212	0.441673	0.259907	-0.0443237	0.929118	-0.183167	0.653881	-0.475789	0.151884
C1_00820W	orf19.6024	0.00966194	NA	-0.043041	NA	0.31595	NA	0.304689	0.71889	0.358081	0.706172
C1_00830W	orf19.6023	-0.407025	0.00343016	-0.084989	0.804259	0.175201	0.406284	0.588831	5.39233e-05	0.268413	0.166145
C1_00840C	NRM1	0.162115	0.179032	0.284313	0.0695541	0.169607	0.36031	0.0127954	0.943587	-0.10732	0.650773
C1_00850W	IHD2	-1.7213	1.6755e-25	-0.400316	0.111299	0.538496	0.00487721	2.2649	1.83702e-33	0.947427	2.72553e-06
C1_00860W	orf19.6020	-0.465061	0.0367335	-0.197487	0.608298	-0.125602	0.65541	0.345491	0.0987968	0.0795073	0.812337
C1_00870W	LRO1	-0.025409	0.880305	0.0500368	0.834677	0.141664	0.248502	0.17292	0.0791345	0.0995381	0.502824
C1_00880W	orf19.6017	0.600784	0.0153723	0.81984	0.000714996	0.919135	1.82732e-05	0.32486	0.17255	0.108803	0.741986
C1_00890W	orf19.6016	-0.0294555	0.907483	0.135462	0.627672	0.0143166	0.950909	0.050011	0.79899	-0.113947	0.658998
C1_00900W	RRS1	0.0994578	0.523754	-0.147675	0.508864	-0.440026	0.00431669	-0.533883	0.000273235	-0.284815	0.155824
C1_00910W	orf19.6013	-0.0706456	0.959666	2.14986	0.232069	3.03567	0.00308969	3.12666	0.000697354	0.894053	0.683993
C1_00920W	orf19.6012	0.0309656	0.983421	0.122141	NA	0.959227	0.123546	0.932158	0.00955988	0.852543	0.0427357
C1_00930C	SIN3	0.0555166	0.781449	0.50834	0.000179024	0.456908	0.0133936	0.406695	0.0123946	-0.04395	0.886306
C1_00940W	RPB11	0.436903	0.13106	-0.212154	0.72743	-0.0170496	0.973806	-0.449564	0.149813	0.202147	0.691167
C1_00950C	CDC5	0.218492	0.5878	0.0889822	0.910123	0.315369	0.37528	0.0977883	0.708358	0.232844	0.434154
C1_00960C	SET1	0.333907	0.556757	0.349373	0.616363	0.187812	0.720413	-0.14044	0.773492	-0.152782	0.790575
C1_00970W	orf19.6008.3	1.26367	0.329452	-0.219898	NA	-0.306536	NA	-1.55517	0.150017	-0.0765036	0.961898
C1_00980W	orf19.6008.4	0.133359	0.890498	-0.293117	NA	-0.0457063	0.955875	-0.176821	0.746263	0.251835	0.751795
C1_00990C	NMA111	0.134709	0.78282	0.0321306	0.972064	-0.0469097	0.92057	-0.17732	0.527941	-0.0702348	0.871504
C1_01000C	orf19.3289	0.562421	0.438471	0.124714	NA	0.157029	0.851808	-0.399438	0.340616	0.0368621	0.964917
C1_01010W	orf19.3290	0.220893	0.0871346	-0.065676	0.792289	-0.112178	0.483146	-0.326809	0.00603492	-0.0386499	0.850555
C1_01020W	tA(AGC)4	#N/A	#N/A	#N/A	#N/A	#N/A	#N/A	#N/A	#N/A	#N/A	#N/A
C1_01030W	HMT1	-0.00694554	0.976007	-0.33231	0.0444822	-0.735735	2.40516e-08	-0.72299	3.65759e-11	-0.395685	0.0119136
C1_01040W	orf19.3292	-0.137138	0.403682	-0.199141	0.353654	0.147281	0.46833	0.291903	0.046653	0.355172	0.0327375
C1_01050C	orf19.3293	-0.0370604	0.855834	-0.0038663	0.993448	-0.110104	0.512592	-0.0668051	0.70978	-0.0985135	0.630678
C1_01060W	MBF1	-0.0405665	0.70767	-0.080782	0.674975	-0.222516	0.0417288	-0.176141	0.0511412	-0.134157	0.39006
C1_01070C	orf19.3295	0.189162	0.177179	0.155824	0.603377	-0.320448	0.0302068	-0.504555	5.54616e-06	-0.468605	0.00949002
C1_01080W	orf19.3296	0.386133	NA	0.455553	NA	0.00229141	NA	-0.375547	0.653698	-0.442461	0.662824
C1_01090C	orf19.3297	0.086689	0.926994	0.337359	NA	0.0470651	0.947971	-0.0355873	0.946213	-0.288489	0.707052
C1_01100W	CCH1	-0.265168	0.34278	0.150165	0.761571	0.712159	0.00157165	0.983002	1.6137e-06	0.569546	0.0237842
C1_01110C	ZPR1	0.0072194	0.987144	-0.235923	0.484151	-0.662509	0.00143199	-0.665842	3.24864e-07	-0.420517	0.0183229
C1_01130W	orf19.3301	-0.695679	0.000151374	0.366042	0.112464	-0.0535321	0.855112	0.649091	0.00036653	-0.410989	0.0234397
C1_01140C	orf19.3302	-0.902444	0.0572585	0.586111	0.275544	-0.139005	0.805312	0.770422	0.0426133	-0.718997	0.0348051
C1_01150C	orf19.3303	0.513156	0.226332	0.352818	0.622488	0.0669241	0.901258	-0.44079	0.155993	-0.275091	0.568282
C1_01160C	orf19.3304	-0.0850125	0.553087	-0.0726648	0.779166	-0.456765	0.00345761	-0.366283	0.0110274	-0.376586	0.0267398
C1_01170C	ZCF17	0.207229	0.37001	0.0201907	0.971717	0.104084	0.678425	-0.0963993	0.590554	0.0929908	0.706778
C1_01180C	orf19.3306	-0.321864	0.520642	-0.426317	0.484151	-0.807252	0.0321569	-0.478666	0.24269	-0.373597	0.470814
C1_01190C	orf19.3307	0.323912	0.692814	0.361749	NA	0.712347	0.114391	0.394389	0.447414	0.364368	0.498509
C1_01200W	STB5	0.129625	0.740314	0.168675	0.715055	0.284627	0.330674	0.161212	0.399099	0.123214	0.579648
C1_01210W	orf19.3309	-0.111152	0.90969	0.164356	NA	0.378881	0.552483	0.4976	0.330887	0.227852	0.750236
C1_01220C	orf19.3310	-0.980319	NA	-0.257509	NA	0.269851	NA	1.25574	NA	0.533053	0.701123
C1_01240W	IFD3	-0.58719	NA	-0.0718667	NA	-0.110974	NA	0.486396	0.66194	-0.0336125	0.98689
C1_01250W	orf19.3312	0.404644	0.000485151	0.165824	0.408517	0.136134	0.447511	-0.262199	0.0206963	-0.0217035	0.923216
C1_01260C	TRS20	-0.0723306	0.811751	0.387703	0.156604	0.492069	0.0143282	0.572453	0.000704631	0.111918	0.723244
C1_01270W	CTA9	-0.198887	0.124732	0.0937224	0.765097	-0.0761212	0.667023	0.129032	0.253663	-0.162936	0.43936
C1_01280C	MED22	-0.0162548	0.965778	0.08153	0.854443	0.14874	0.533049	0.171026	0.337273	0.0745174	0.783584
C1_01290C	orf19.3318	-0.0371661	0.906941	0.204047	0.435077	1.16173	5.76017e-18	1.205	3.36844e-18	0.966028	8.1886e-14
C1_01300W	orf19.3319	-0.357722	8.17083e-06	0.0585713	0.811915	0.0652438	0.662818	0.428993	1.16179e-07	0.0145341	0.95419
C1_01310W	orf19.3320	1.25329	NA	1.54122	NA	1.21976	NA	-0.0294167	0.974776	-0.326325	0.755052
C1_01320W	MRS7	0.293281	0.000711001	0.0362546	0.90573	-0.0535146	0.823474	-0.341454	0.0146232	-0.0822491	0.738089
C1_01330C	DUT1	0.230199	0.0732095	-0.0668002	0.781867	-0.186055	0.329152	-0.410929	0.00824683	-0.111818	0.632681
C1_01340C	orf19.3323	-0.0766488	0.91355	0.0665739	0.939817	0.578723	0.0701347	0.664595	0.028793	0.52141	0.00925608
C1_01350C	TIF	0.186023	0.374981	-0.00923659	0.985377	-0.182585	0.359343	-0.363252	0.0202212	-0.164931	0.419229
C1_01360C	orf19.3325	-0.751306	3.20281e-07	0.147028	0.614821	0.0484315	0.891965	0.805938	9.90786e-06	-0.0898775	0.781006
C1_01370C	RPS21B	0.179003	0.0781503	-0.0749834	0.718367	-0.276853	0.0472599	-0.45012	0.000250032	-0.194433	0.261861
C1_01380C	TRM2	0.173223	0.14983	0.0956464	0.720298	-0.338112	0.09765	-0.507459	0.00183228	-0.426991	0.0317311
C1_01390C	orf19.3328	-0.261252	0.123103	0.111514	0.696899	0.119395	0.556527	0.386462	0.0125646	0.0156698	0.961898
C1_01400C	orf19.3329	-0.185687	0.163297	0.133692	0.540986	0.410816	0.00195388	0.603685	2.66341e-11	0.285404	0.0210802
C1_01410C	vau-1a	#N/A	#N/A	#N/A	#N/A	#N/A	#N/A	#N/A	#N/A	#N/A	#N/A
C1_01420C	CRL1	0.478268	1.36088e-08	-0.206575	0.274026	0.510527	2.35206e-05	0.0391605	0.793673	0.724744	3.69977e-08
C1_01430C	phi-1a	#N/A	#N/A	#N/A	#N/A	#N/A	#N/A	#N/A	#N/A	#N/A	#N/A
C1_01440C	POX18	0.788233	NA	0.459325	NA	0.973747	NA	0.190879	0.773706	0.505107	0.616843
C1_01450W	ABC1	-0.0336063	0.850922	-0.173992	0.375256	0.036604	0.860666	0.0760439	0.630319	0.218291	0.23613
C1_01460W	orf19.3332	-0.18019	0.292483	0.12193	0.644289	0.358426	0.057482	0.543834	4.64825e-05	0.243512	0.16237
C1_01470W	orf19.3333	0.140584	0.112542	-0.113642	0.518223	-0.397987	0.000361796	-0.532787	6.11084e-09	-0.276526	0.0357979
C1_01480C	RPS21	0.0194564	0.889187	-0.178439	0.23731	-0.569697	9.01709e-06	-0.583218	1.36072e-07	-0.383688	0.00965691
C1_01490W	orf19.3335	0.0701225	0.757312	0.178026	0.425288	0.0365136	0.887182	-0.0277136	0.86525	-0.133875	0.41418
C1_01500W	orf19.3336	1.72856	NA	-0.851663	NA	-0.711354	NA	-2.43623	NA	NA	NA
C1_01510W	orf19.3337	1.83566	2.02e-13	-1.85794	NA	2.00583	0.0330574	0.169194	0.888034	3.88668	0.000423921
C1_01520C	SOD2	0.434736	0.000200709	0.175729	0.415316	0.293727	0.0697107	-0.134527	0.132054	0.126404	0.369505
C1_01530C	orf19.3341	0.199913	0.0489229	0.344952	0.0158386	-0.0241196	0.915397	-0.219032	0.0979406	-0.361814	0.0278377
C1_01540W	orf19.3342	-0.281688	0.0829968	-0.0195319	0.968907	0.040427	0.877724	0.329912	0.0242451	0.0684414	0.785843
C1_01550W	VPS17	-0.00845006	0.987299	0.0683685	0.916719	0.0898062	0.74831	0.104016	0.723496	0.0298643	0.948113
C1_01560W	SIZ1	0.112582	0.414704	0.0366833	0.910114	0.24379	0.0802638	0.137902	0.125051	0.215391	0.0553544
C1_01570C	RPB7	0.103447	0.534216	-0.239496	0.131586	-0.497295	0.000746323	-0.595213	1.49375e-05	-0.250339	0.15082
C1_01580W	orf19.3348	0.0563224	0.742397	-0.190941	0.197198	-0.192955	0.221374	-0.243337	0.0709563	0.00598766	0.982799
C1_01590C	orf19.3349	0.0261881	0.857635	-0.081557	0.678406	-0.248077	0.0278523	-0.268007	0.000762836	-0.158467	0.203854
C1_01600W	MRP20	0.203602	0.0385946	-0.118501	0.519953	-0.170152	0.253092	-0.367799	0.00080373	-0.0438721	0.845326
C1_01610C	orf19.3351	0.178685	0.621949	0.138033	0.811915	0.53248	0.0587929	0.360444	0.128586	0.404104	0.158112
C1_01620C	orf19.3352	0.210301	0.221308	0.0407561	0.930602	0.565465	0.000566367	0.361168	0.0147754	0.53287	0.00107025
C1_01630W	orf19.3353	0.289307	0.0238226	0.160722	0.39834	0.346818	0.0200195	0.062519	0.721165	0.193398	0.246975
C1_01640W	RPS42	0.104851	0.537398	0.115815	0.643505	-0.278969	0.147438	-0.379165	0.0129206	-0.387304	0.0272958
C1_01650W	ISN1	-0.424943	7.57784e-05	-0.139381	0.509667	0.0965214	0.636932	0.5279	2.4611e-05	0.244119	0.13435
C1_01660C	tS(UGA)1	#N/A	#N/A	#N/A	#N/A	#N/A	#N/A	#N/A	#N/A	#N/A	#N/A
C1_01670C	ESP1	-0.19339	0.146764	-0.0171333	0.968732	0.0689081	0.743333	0.268403	0.0376211	0.0939682	0.640187
C1_01680C	orf19.3357	0.260407	0.00524589	0.0168341	0.968732	-0.0166219	0.943417	-0.271227	0.0411595	-0.0259145	0.9307
C1_01690C	LSC1	0.0868503	0.429709	-0.139641	0.375256	-0.286954	0.00921544	-0.367487	3.15715e-06	-0.139403	0.310922
C1_01700W	ARP8	-0.0959549	0.503239	0.099785	0.650915	-0.118718	0.464208	-0.0161376	0.904369	-0.210481	0.119114
C1_01710W	orf19.3360	-0.779479	1.0784e-06	-0.10926	0.765097	-0.271829	0.370517	0.515902	0.0122114	-0.153529	0.61514
C1_01720C	snR5a	#N/A	#N/A	#N/A	#N/A	#N/A	#N/A	#N/A	#N/A	#N/A	#N/A
C1_01730W	tA(AGC)3	#N/A	#N/A	#N/A	#N/A	#N/A	#N/A	#N/A	#N/A	#N/A	#N/A
C1_01740W	CTN1	-1.65653	1.13755e-05	0.609666	0.1372	-0.57046	0.427837	1.08892	0.119956	-1.17969	0.284135
C1_01750W	orf19.4550	-0.0927553	0.706792	0.139492	0.655447	-1.07482	2.93335e-17	-0.97531	6.30646e-10	-1.20635	1.0733e-13
C1_01760W	FGR38	-0.2072	0.253412	0.012194	0.982175	0.243299	0.162735	0.456079	7.5006e-05	0.239406	0.187899
C1_01770W	MAK32	-0.24587	0.188335	-0.0621993	0.881897	-0.161932	0.455024	0.089744	0.634665	-0.0923325	0.734431
C1_01780C	HOL4	-0.524806	1.32757e-05	-0.190232	0.467937	-0.251467	0.0906167	0.279383	0.0378738	-0.0542176	0.854069
C1_01790W	SWI4	0.211879	0.0336226	0.160786	0.335609	-0.200542	0.161047	-0.406326	7.90629e-05	-0.353402	0.00651674
C1_01800W	orf19.4544	-0.0442587	0.856191	-0.107123	0.744516	-0.37419	0.0881497	-0.325548	0.110412	-0.259514	0.330659
C1_01810C	UGA2	-0.226378	0.809929	0.259066	NA	0.727412	0.190242	0.957175	0.00914645	0.473326	0.402484
C1_01820C	orf19.4542	-0.0576787	0.820285	0.108679	0.751639	-0.22263	0.313749	-0.158479	0.402271	-0.323656	0.116289
C1_01830C	UBC8	-0.34151	0.00343016	-0.0655713	0.828822	-0.055936	0.810773	0.292687	0.0552233	0.0183462	0.957386
C1_01840C	orf19.4539	-0.356326	0.264927	0.265633	0.543116	0.254563	0.444081	0.619512	0.00137683	-0.00203657	0.99568
C1_01850C	orf19.4538	-0.0167525	0.956513	-0.113885	0.609088	-0.132353	0.417562	-0.109794	0.550633	-0.0100612	0.969134
C1_01860W	orf19.4537	0.0551828	0.706792	-0.0731002	0.765097	-0.307095	0.0455665	-0.356387	0.00204195	-0.226299	0.175665
C1_01870C	CYS4	-0.032981	0.801588	-0.195221	0.169219	-0.483245	5.77202e-06	-0.444869	9.39488e-07	-0.280417	0.0349312
C1_01880C	PTR3	0.0901301	0.75274	0.365337	0.088766	0.44119	0.0157528	0.357661	0.046457	0.0848843	0.748702
C1_01890C	orf19.4534	-0.246485	0.0512857	0.160082	0.383795	0.00864617	0.968454	0.26089	0.0213331	-0.143457	0.33817
C1_01900C	orf19.4533	0.0522305	0.743936	0.0623471	0.838212	-0.0271626	0.877486	-0.0737217	0.524961	-0.0817485	0.703471
C1_01910W	orf19.4532	-0.0254918	0.846655	-0.110557	0.589277	-0.489843	0.00217966	-0.45888	0.0012302	-0.371923	0.0402107
C1_01920W	ROA1	-0.0481612	0.778027	-0.113174	0.591113	-0.688264	2.3051e-06	-0.634483	1.97403e-07	-0.567507	3.40474e-05
C1_01930W	orf19.4530.1	-1.50145	1.7093e-05	-0.35113	0.81714	0.745744	0.351573	2.25373	6.92346e-05	1.10556	0.170542
C1_01940C	orf19.4529	0.729799	0.102622	0.105223	NA	0.171689	0.784865	-0.553731	0.0998641	0.0747201	0.913794
C1_01950C	orf19.4528	0.2085	0.691886	0.387884	0.464332	0.19972	0.620495	-0.00378004	0.992004	-0.180639	0.676541
C1_01970W	orf19.4528.1	NA	NA	2.91976	NA	NA	NA	NA	NA	-2.65699	NA
C1_01980W	HGT1	-1.15014	3.64134e-10	-0.068766	0.968732	1.45545	6.30196e-11	2.61418	1.39399e-63	1.5351	0.000448899
C1_01990W	HSP30	-2.15209	NA	2.91235	NA	2.32262	NA	4.47684	NA	-0.575701	0.879466
C1_02000W	orf19.4525	-0.00775696	0.97133	0.0342016	0.917363	0.108972	0.534664	0.122551	0.346997	0.0826843	0.678723
C1_02010C	ZCF24	-0.0556881	0.867263	0.0758767	0.831937	0.168807	0.389724	0.230638	0.281815	0.100885	0.682909
C1_02020W	orf19.4523	-0.121138	0.651447	0.0138139	0.978783	-0.170577	0.422523	-0.0431275	0.854297	-0.176658	0.403212
C1_02030C	orf19.4522	-0.0271117	0.930818	-0.221232	0.384164	-0.129512	0.535367	-0.095508	0.560771	0.10018	0.63834
C1_02040C	orf19.3661	-0.324199	0.00440964	-0.142735	0.576483	-0.230183	0.07772	0.0999157	0.456031	-0.0791814	0.743072
C1_02050C	PHO91	-0.28174	0.000924773	-0.0519195	0.828822	-0.158348	0.229539	0.129348	0.251454	-0.0984061	0.552272
C1_02060W	orf19.3663.1	-0.0967551	0.66663	-0.161382	0.526288	0.35017	0.02188	0.453055	0.000980224	0.519633	0.000185368
C1_02070W	HSP31	-2.23465	0.323934	1.43803	0.586197	2.58213	NA	4.83282	NA	1.16003	0.748702
C1_02080W	SET6	-0.512033	0.000328423	0.0165831	0.971717	-0.936646	5.17326e-10	-0.419003	0.00438193	-0.945709	1.48825e-11
C1_02090C	orf19.3666	0.0986883	0.631428	0.136199	0.644474	0.00474563	0.985125	-0.0875324	0.567181	-0.123655	0.579126
C1_02100W	orf19.3667	-0.0393735	0.872073	-0.038771	0.937108	0.365105	0.0069115	0.410184	0.000685173	0.410734	0.0185869
C1_02110C	HGT2	-1.88743	0.000292216	-0.697698	0.351901	-1.01122	0.0807357	0.888762	0.0744983	-0.298607	0.655762
C1_02120C	SHA3	-3.59934	5.96324e-40	-1.33421	2.18581e-05	-0.910632	0.43003	2.70267	1.26136e-05	0.431154	0.790575
C1_02130C	GAL1	-0.640432	0.00162331	-0.0555	0.931231	0.516865	0.194852	1.16418	0.02894	0.579494	0.440297
C1_02140C	orf19.3671	0.0804576	NA	-0.766466	NA	0.826391	NA	0.750139	0.455305	1.58818	0.113894
C1_02150W	GAL10	-2.00263	1.43279e-18	-0.0672787	0.90573	0.884803	0.186883	2.88995	6.3682e-07	0.958034	0.16237
C1_02160W	orf19.3673	-0.642538	NA	0.377127	NA	0.761663	NA	1.41367	0.142962	0.400374	0.772924
C1_02170C	GAL102	-0.430981	NA	-0.0705561	NA	-0.292489	NA	0.140577	NA	-0.212448	0.920997
C1_02180W	GAL7	-0.684328	7.74759e-13	-0.121503	0.595442	0.325637	0.363625	1.01648	0.0216921	0.454704	0.456066
C1_02190W	ABP140	-0.163176	0.85485	-0.11839	NA	-0.23911	0.765368	-0.0705475	0.913818	-0.11445	0.896835
C1_02200C	orf19.3677	0.31542	0.48638	0.539784	0.215396	0.744106	0.0292693	0.434817	0.150421	0.213601	0.57686
C1_02210W	orf19.3678	-0.477098	2.53428e-05	-0.0422011	0.899696	-0.0393504	0.839793	0.444561	4.29629e-05	0.0112285	0.962561
C1_02220C	orf19.3679	-0.296244	0.00978426	-0.0067902	0.991406	0.971896	2.43605e-10	1.27483	1.96686e-19	0.987364	1.87835e-08
C1_02230W	SEP7	-0.252014	0.00354933	0.0782373	0.717289	0.479584	2.43996e-06	0.738087	2.67412e-18	0.40916	0.000351045
C1_02240W	orf19.3681	-0.00938567	0.984442	0.0287261	0.968907	0.1381	0.659346	0.155434	0.506109	0.118745	0.712992
C1_02250W	CWH8	-0.507218	1.29985e-05	0.200604	0.312162	0.393209	0.00401146	0.905945	6.39931e-24	0.200439	0.155523
C1_02260C	AGE3	-0.113255	0.315114	-0.0942759	0.665917	-0.0949803	0.560295	0.0236831	0.868503	0.00712314	0.978509
C1_02270C	orf19.3684	-1.0915	0.0390602	-0.248551	0.83992	0.579131	0.602879	1.68207	0.0224187	0.839506	0.419229
C1_02280C	PSY2	0.192798	0.284665	0.134709	0.650915	-0.1125	0.651937	-0.300139	0.026272	-0.240261	0.18767
C1_02290C	orf19.3686	0.358416	0.130002	-0.0698157	0.916656	-0.169204	0.560742	-0.520678	0.00101701	-0.0894412	0.791186
C1_02300W	orf19.3687	-0.0898593	0.841198	0.0374667	0.968907	-0.390931	0.18538	-0.296227	0.277507	-0.420387	0.204438
C1_02310C	orf19.3688	-0.137794	0.451695	-0.187977	0.467937	-0.257166	0.102376	-0.113625	0.429377	-0.0616708	0.808965
C1_02320C	orf19.3689	-0.0946465	0.687541	0.074124	0.811915	0.0724993	0.74497	0.173688	0.288713	0.0059399	0.982671
C1_02330C	orf19.3690.2	0.0714276	0.824519	-0.0539549	0.913149	-0.21768	0.401876	-0.284606	0.11222	-0.15642	0.478678
C1_02340C	tR(CCG)1	#N/A	#N/A	#N/A	#N/A	#N/A	#N/A	#N/A	#N/A	#N/A	#N/A
C1_02350W	TIM21	0.353686	0.391184	0.154408	0.855835	-0.100124	0.872302	-0.452228	0.247566	-0.249251	0.676541
C1_02360C	PGA5	-0.093313	0.922413	0.00303905	0.998051	-0.692097	0.282774	-0.597797	0.146556	-0.69666	0.105572
C1_02370C	orf19.3694	0.270656	0.177846	0.663285	0.000154734	-0.179906	0.612641	-0.446503	0.054115	-0.837773	0.000122931
C1_02380C	orf19.2925	0.386127	0.406915	0.204738	0.765097	0.311372	0.419756	-0.0676694	0.880575	0.11312	0.823801
C1_02390W	orf19.2926	0.241903	0.0718422	0.282415	0.132121	0.0583808	0.746122	-0.177562	0.20491	-0.216425	0.243777
C1_02400C	MNN11	0.110431	0.507814	-0.0603743	0.867198	0.0475377	0.849923	-0.0570402	0.743788	0.115509	0.647596
C1_02410C	orf19.2928	-0.12107	0.457529	-0.199082	0.320258	-0.313185	0.0787933	-0.186746	0.282094	-0.106594	0.68544
C1_02420C	GSC1	0.259571	0.000916592	0.0737157	0.685154	0.242476	0.0140434	-0.0110904	0.924785	0.176704	0.129759
C1_02430C	orf19.2930	0.180545	0.120152	0.0899053	0.684215	-0.194548	0.195931	-0.368836	0.00027275	-0.276615	0.0320462
C1_02440C	orf19.2933	-0.00108311	0.996419	-0.0852095	0.810151	-0.124547	0.481981	-0.117389	0.428729	-0.031285	0.914399
C1_02450C	orf19.2934	0.0442631	0.76225	-0.204738	0.268753	-0.396225	0.00401146	-0.434568	0.000223442	-0.183794	0.363156
C1_02460W	RPL10	0.117114	0.147026	-0.0865184	0.675861	-0.3831	0.00190987	-0.494319	7.06543e-07	-0.289092	0.0541779
C1_02470W	orf19.2936	0.437193	0.111216	0.687052	0.0187547	0.588496	0.0416927	0.152744	0.573528	-0.0937135	0.811946
C1_02480W	PMM1	0.0726826	0.849104	0.176442	0.719682	0.156263	0.586945	0.088815	0.726242	-0.0117393	0.979911
C1_02490C	orf19.2938	0.462332	0.0619959	0.481639	0.132121	0.449825	0.0736175	-0.00510837	0.981763	-0.0224872	0.956525
C1_02500W	orf19.2939	0.623596	0.470861	0.322736	NA	1.28063	0.0207772	0.659385	0.161227	0.957191	0.050555
C1_02510W	orf19.2940	0.165242	0.868618	0.0283762	NA	0.028917	0.973862	-0.132964	0.829153	0.00929023	0.993275
C1_02520W	SCW4	NA	NA	NA	NA	NA	NA	NA	NA	NA	NA
C1_02530C	DIP5	-0.109411	0.853454	0.204562	0.727405	0.313453	0.381747	0.428335	0.231914	0.117053	0.799167
C1_02540C	tR(UCU)4	#N/A	#N/A	#N/A	#N/A	#N/A	#N/A	#N/A	#N/A	#N/A	#N/A
C1_02560W	orf19.2943.5	-2.45123	0.00354619	-0.517445	NA	-0.43059	0.548883	2.02316	0.00986656	0.0906325	0.939532
C1_02570C	PUT4	0.26831	NA	-0.279496	NA	0.0258525	NA	-0.245229	NA	0.315659	0.846574
C1_02580W	HNM4	-0.431186	0.565764	0.419463	0.650915	0.373361	0.546134	0.816479	0.0473463	-0.0341187	0.966863
C1_02590C	SNZ1	-1.12692	2.64629e-44	0.0898608	0.704907	0.263533	0.0730152	1.39663	1.11705e-29	0.182153	0.372976
C1_02600W	SNO1	-0.386011	0.00159613	0.0578912	0.822587	0.226617	0.0634021	0.618655	2.47936e-06	0.176854	0.268752
C1_02610W	IML1	-0.14877	0.45076	0.183811	0.431549	0.0960981	0.681904	0.250257	0.0888499	-0.0803248	0.727093
C1_02620C	HOM6	0.128844	0.397779	0.00733117	0.986976	-0.322737	0.0454481	-0.445415	0.00117309	-0.322606	0.0781593
C1_02630C	EXG2	-1.1428	3.32243e-20	-0.557294	0.000217705	1.12465	1.95656e-21	2.27333	2.356e-84	1.68961	3.51309e-46
C1_02640C	TOM20	0.0875324	0.532484	-0.0360791	0.916656	-0.0759167	0.679828	-0.157404	0.181316	-0.0322641	0.896835
C1_02650W	orf19.2954	0.208544	0.0375019	0.00403332	0.993448	-0.0361486	0.86098	-0.238678	0.0303197	-0.0324287	0.886199
C1_02660C	MGM101	0.233222	0.122903	0.0202629	0.968907	0.104731	0.668946	-0.122443	0.511323	0.0927819	0.736827
C1_02670C	orf19.2957	-1.01326	NA	-0.728845	NA	-1.01879	NA	0.00135022	NA	-0.279315	0.892747
C1_02680C	orf19.2958	-0.274116	0.725475	0.260526	0.809747	0.498435	0.397989	0.775015	0.00853882	0.243233	0.629311
C1_02690C	orf19.2959	NA	NA	NA	NA	NA	NA	NA	NA	NA	NA
C1_02700C	orf19.2959.1	-0.207625	0.445602	0.367765	0.0333088	1.69896	6.16929e-59	1.91383	2.24115e-28	1.33973	7.02484e-32
C1_02710W	FRS2	0.106695	0.418977	-0.0313526	0.921127	0.0593442	0.720002	-0.0417227	0.765727	0.0985149	0.581739
C1_02720W	orf19.2961	0.111819	0.69901	0.247087	0.452357	0.162038	0.52313	0.0568576	0.787474	-0.0780833	0.800772
C1_02730W	orf19.2962	0.510965	NA	-0.198155	NA	1.06177	NA	0.557485	0.415484	1.28179	0.103518
C1_02740C	orf19.2963	-0.267939	0.513793	0.0578187	0.94408	0.315992	0.406465	0.591626	0.0120103	0.267737	0.40356
C1_02750C	orf19.2964	0.20947	0.0779659	0.0345659	0.920311	-0.455698	0.00217966	-0.65904	5.06245e-09	-0.482191	0.000298206
C1_02760W	orf19.2965	0.252628	0.462784	0.0728126	0.922705	0.351161	0.163527	0.103907	0.7185	0.288073	0.362234
C1_02770W	orf19.2965.1	0.0231533	0.947018	0.0295527	0.952952	-0.214234	0.329914	-0.232273	0.0741149	-0.236849	0.154315
C1_02780W	orf19.2966	-0.139164	0.537732	-0.0603523	0.906008	0.0196466	0.948783	0.167346	0.381864	0.0887361	0.782018
C1_02790W	TIF34	0.167944	0.12013	0.158146	0.382912	-0.208931	0.140631	-0.370792	0.00123434	-0.359423	0.0150709
C1_02800W	orf19.2968	0.0632447	NA	1.40151	NA	1.23778	NA	1.16818	0.119956	-0.168361	0.880349
C1_02810W	RAD16	0.0188264	0.941282	0.0420328	0.910123	0.0519992	0.82154	0.0394852	0.798803	0.0179112	0.949192
C1_02820W	LYS2	-0.250173	0.00693374	0.06461	0.739761	-0.189061	0.0993528	0.066998	0.586618	-0.245625	0.0277236
C1_02830W	orf19.2971	-0.11855	0.471244	0.257521	0.108831	0.0624026	0.725664	0.187488	0.130419	-0.187142	0.192292
C1_02840W	PDE2	-0.316702	0.0229964	0.0583035	0.854443	-0.45647	0.00319679	-0.133525	0.480709	-0.507307	0.00236394
C1_02850W	orf19.2973	0.102094	0.507214	-0.0555147	0.830664	-0.431237	0.000110895	-0.526849	6.12984e-07	-0.367744	0.00146818
C1_02860C	YKT6	-0.00986499	0.987144	-0.327696	0.543116	0.394717	0.224177	0.411757	0.13561	0.730395	0.0153652
C1_02870W	YPT7	-0.214917	0.38799	-0.243411	0.414193	0.166196	0.495223	0.387824	0.00964054	0.417222	0.00749162
C1_02880C	MIA40	0.206215	0.0256804	-0.0350843	0.905953	-0.252346	0.13755	-0.452566	0.000347309	-0.209242	0.244514
C1_02890C	orf19.2978	0.234333	0.814236	0.448334	NA	-0.0246668	NA	-0.256191	0.67812	-0.463151	0.589222
C1_02900C	orf19.2980	-0.126819	0.424942	0.119538	0.619983	-0.224528	0.139422	-0.0913498	0.472226	-0.336	0.00989432
C1_02910C	orf19.2982	-0.078886	0.814969	0.0988001	0.811915	-0.244777	0.298787	-0.158392	0.437915	-0.334136	0.0517141
C1_02920W	CDC73	0.0787407	0.723877	0.0213833	0.968732	-0.295591	0.116489	-0.367936	0.00189686	-0.309263	0.0488403
C1_02930C	MST1	0.0736534	0.643626	-0.168848	0.424215	-0.202043	0.157353	-0.270138	0.00575661	-0.0248883	0.920997
C1_02940C	orf19.2985	-0.0478451	0.845458	-0.253135	0.355087	-0.145618	0.474959	-0.0912453	0.512334	0.114934	0.676541
C1_02950W	orf19.2986	0.343222	0.539981	0.567709	0.320153	0.665289	0.0707654	0.325474	0.368348	0.103839	0.842771
C1_02960C	orf19.2987	-0.110622	0.397431	-0.0871891	0.69991	-0.164591	0.250572	-0.047912	0.737048	-0.0695418	0.733617
C1_02970W	orf19.2988	-0.21175	0.192538	-0.0239239	0.947448	-0.282175	0.0389173	-0.0645339	0.719891	-0.25054	0.0818577
C1_02980W	GOR1	-0.355888	0.0595047	0.206475	0.467659	-0.769043	0.00104349	-0.408287	0.0361851	-0.969455	4.7031e-08
C1_02990C	XOG1	0.334937	0.0156687	0.335522	0.105292	-2.64308	1.85639e-31	-2.97295	1.33891e-50	-2.97077	5.40464e-47
C1_03000W	HOL1	-0.318863	0.275639	0.339814	0.267332	-0.187479	0.561275	0.138435	0.623428	-0.519606	0.017304
C1_03010W	RPP1A	0.492989	0.00176031	0.191927	0.505628	-0.254414	0.311326	-0.741296	1.4299e-06	-0.437458	0.0190842
C1_03020C	RPL13	0.249194	0.276712	-0.0450546	0.92125	-0.411758	0.039548	-0.656755	1.26136e-05	-0.359147	0.00921592
C1_03030W	RPS16A	0.185122	0.152336	0.0596535	0.809747	-0.242188	0.0772293	-0.42091	0.000160502	-0.293976	0.0151282
C1_03040W	orf19.2995	-0.00129696	0.995715	0.00938159	0.985012	-0.117739	0.552267	-0.110651	0.342416	-0.119404	0.481753
C1_03050W	orf19.2996	0.0219317	0.90655	-0.15324	0.406648	-0.129992	0.433686	-0.145139	0.286552	0.0313866	0.900545
C1_03060C	TSR2	0.0900921	0.635397	-0.25251	0.202003	-0.795759	1.86235e-05	-0.880744	1.75492e-08	-0.536287	0.00387598
C1_03070C	ORC1	-0.0159243	0.927278	-0.00312031	0.994504	-0.121676	0.380322	-0.099413	0.331581	-0.110467	0.451883
C1_03080C	TEM1	0.0782254	0.930403	-0.0390054	NA	0.823136	0.170283	0.757837	0.122418	0.875034	0.119553
C1_03090W	RPS1	0.108913	0.185	0.0574391	0.805336	-0.22785	0.0833278	-0.330868	0.00103806	-0.277753	0.0570958
C1_03100W	orf19.3003	0.176493	0.0753573	-0.0853269	0.634818	0.285416	0.0238986	0.115129	0.415679	0.378868	0.00350141
C1_03110W	RPL6	0.107172	0.259115	0.0511187	0.830664	-0.328613	0.00717288	-0.429826	1.1788e-05	-0.372127	0.00471522
C1_03120W	orf19.3004	-0.145997	0.461209	0.109916	0.688945	-0.0849677	0.718588	0.0668658	0.73121	-0.186787	0.318955
C1_03130C	GGA2	-0.109015	0.314428	0.0885097	0.630738	0.119105	0.355703	0.233995	0.0115742	0.0384513	0.838459
C1_03140W	orf19.3007	-0.241624	0.335745	0.186631	0.606709	0.0324228	0.920867	0.279918	0.211592	-0.146599	0.628997
C1_03150C	orf19.3007.2	0.203779	0.133979	0.474057	0.000427807	0.413932	0.0252444	0.214376	0.195135	-0.053416	0.850945
C1_03160C	COQ4	-0.122076	0.335745	-0.0915509	0.653777	-0.169129	0.197759	-0.040758	0.773379	-0.0696036	0.706172
C1_03170C	orf19.3009	-0.147563	0.732485	0.0186611	0.985302	0.773522	0.00167846	0.926559	9.26935e-08	0.764264	0.00193312
C1_03180W	orf19.3010	-0.0683909	0.712553	-0.0347739	0.929624	0.0190322	0.924643	0.0935854	0.487063	0.0616939	0.78378
C1_03190C	ECM33	-0.115982	0.217898	0.106073	0.534378	0.272949	0.00626814	0.394828	1.16208e-06	0.17462	0.187899
C1_03200C	ARO80	0.0991459	0.742117	0.236909	0.424215	0.250773	0.28353	0.157743	0.279269	0.0215834	0.93485
C1_03210C	CDC12	-0.208785	0.0828037	0.00537331	0.989846	0.757182	5.32419e-06	0.97092	4.35128e-11	0.758925	1.78472e-06
C1_03220C	BMH1	0.206483	0.305953	0.0110502	0.971746	0.380732	0.0697107	0.180721	0.494927	0.377739	0.0782422
C1_03230C	ARX1	0.2393	0.18271	0.0436602	0.916907	-0.569663	0.00424311	-0.803437	1.41369e-05	-0.606258	0.00203523
C1_03240W	orf19.3016	-0.0137936	0.961893	-0.0775671	0.828822	-0.163474	0.466087	-0.143984	0.453911	-0.0782759	0.786912
C1_03250C	SPP1	0.0857455	0.931677	0.063618	NA	-0.115856	0.87345	-0.197775	0.73767	-0.170822	0.836246
C1_03260W	orf19.3019	0.503916	0.0220629	0.420536	0.152744	0.541055	0.00376625	0.0428319	0.864192	0.128824	0.650123
C1_03270W	orf19.3021	-1.28771	NA	-1.40266	NA	-0.779706	NA	0.511202	NA	0.635013	0.581637
C1_03280W	orf19.3022	0.124815	0.476264	-0.146586	0.540751	-0.19191	0.280975	-0.310046	0.000886927	-0.0374428	0.854087
C1_03290W	NGG1	0.127782	0.526371	0.255503	0.234476	0.122107	0.573053	0.000638273	0.997282	-0.124988	0.56998
C1_03300C	MAS1	0.126615	0.282067	-0.0862798	0.690872	-0.11227	0.454032	-0.232584	0.0117279	-0.0178428	0.935552
C1_03310W	orf19.3027	0.0742981	0.722779	0.013065	0.972881	-0.185356	0.244442	-0.253134	0.0781434	-0.190693	0.286396
C1_03320C	EHD3	-0.550707	NA	0.0943794	NA	0.742504	NA	1.31056	0.0561207	0.667826	0.447601
C1_03330C	orf19.3030	-0.387782	0.0867292	-0.0794936	0.878845	0.0989992	0.73925	0.49519	0.00400791	0.186616	0.478678
C1_03340C	SEC62	0.0629301	0.65718	-0.218843	0.112532	0.128571	0.320988	0.0716452	0.534117	0.355461	0.000752007
C1_03350C	RLI1	0.0495338	0.758649	-0.0842849	0.713894	-0.272051	0.0330574	-0.315459	0.00271895	-0.180021	0.244468
C1_03360W	orf19.3035	0.183364	0.191308	0.0689417	0.787229	-0.192326	0.171183	-0.369628	0.000886927	-0.25345	0.0369954
C1_03370W	orf19.3037	0.231316	0.00342343	0.291295	0.0163212	-0.0387246	0.84502	-0.264298	0.0288513	-0.322239	0.0292653
C1_03380W	TPS2	-0.728695	7.98538e-08	0.0204303	0.968907	0.31744	0.249029	1.05216	1.3342e-07	0.305456	0.248315
C1_03390W	EHT1	-0.580059	5.63359e-07	-0.412666	0.00558324	-0.15052	0.482233	0.435628	0.00110874	0.270298	0.10354
C1_03400W	orf19.3041	-0.316387	0.000980714	-0.102977	0.648112	-0.292696	0.105162	0.0304285	0.885731	-0.181299	0.419616
C1_03410W	orf19.3042	0.0224331	0.948599	0.0236013	0.968907	-0.183716	0.419148	-0.200374	0.159757	-0.200178	0.369693
C1_03420W	tN(GUU)3	#N/A	#N/A	#N/A	#N/A	#N/A	#N/A	#N/A	#N/A	#N/A	#N/A
C1_03430W	orf19.3043	0.21151	0.368077	0.356343	0.154913	0.339156	0.113525	0.130978	0.361408	-0.011006	0.970171
C1_03440C	orf19.3045	-0.123963	0.499914	-0.0373502	0.929122	-0.163838	0.368969	-0.0341775	0.818791	-0.118972	0.558538
C1_03450C	orf19.3047	-0.217977	0.058293	-0.0779722	0.775449	0.133568	0.375182	0.358154	0.000563017	0.219536	0.161655
C1_03460C	orf19.3048	1.0841	1.87677e-21	0.530426	0.00102426	-0.392876	0.231014	-1.47262	4.26682e-10	-0.916813	0.000400326
C1_03470C	orf19.3049	0.765499	NA	1.43746	NA	0.0237166	NA	-0.717502	NA	-1.37503	0.28989
C1_03480C	AGE1	-0.158847	0.164844	-0.0908085	0.671497	0.215679	0.153436	0.380865	0.00131766	0.314642	0.0258352
C1_03490W	orf19.3051	-0.361646	0.00240696	-0.221387	0.269319	0.620587	0.00230603	0.989236	2.61819e-08	0.851056	8.36217e-06
C1_03500W	YPT1	0.059713	0.61686	-0.0185367	0.947855	0.240664	0.0156068	0.187135	0.0371775	0.267165	0.0185578
C1_03510C	orf19.3053	-0.637795	1.36995e-08	-0.354726	0.0464822	0.0255365	0.948635	0.669725	0.0705449	0.389062	0.159233
C1_03520W	RPN3	-0.107218	0.342148	-0.0849171	0.687826	-0.0808978	0.540099	0.0322867	0.796523	0.0117149	0.962561
C1_03530W	MED17	0.102443	0.668746	-0.137234	0.678447	-0.314648	0.0852087	-0.410661	0.00958165	-0.169715	0.477063
C1_03540C	orf19.3057	-0.222181	0.40474	-0.494473	0.031499	-0.531837	0.00417328	-0.302949	0.148928	-0.0297991	0.934151
C1_03550C	COQ6	-0.340969	0.00041969	-0.239675	0.082989	-0.232994	0.28553	0.1145	0.584803	0.0150041	0.966919
C1_03560C	SUA71	-0.209392	0.0868681	-0.259516	0.117585	-0.470694	0.000290322	-0.254437	0.00265899	-0.202722	0.117968
C1_03570C	tL(UAA)3	#N/A	#N/A	#N/A	#N/A	#N/A	#N/A	#N/A	#N/A	#N/A	#N/A
C1_03580W	orf19.3059.1	-2.16457	NA	-2.43359	NA	-2.29451	NA	NA	NA	NA	NA
C1_03590W	orf19.3059.2	#N/A	#N/A	#N/A	#N/A	#N/A	#N/A	#N/A	#N/A	#N/A	#N/A
C1_03600W	orf19.3060	0.150985	0.798262	0.116272	0.910123	0.390727	0.339514	0.246629	0.462804	0.285457	0.50777
C1_03610C	IMP1	1.02516	0.145386	0.855372	NA	0.335308	NA	-0.687236	0.222064	-0.514901	0.429646
C1_03620C	orf19.3061.1	-0.111287	0.415093	-0.27787	0.0551854	-0.402037	0.00800492	-0.28566	0.0273509	-0.116555	0.572897
C1_03630W	orf19.3062	-0.111261	0.403682	-0.0135132	0.97168	-0.0153299	0.938362	0.101956	0.39547	0.00642882	0.978855
C1_03640C	HFL1	-0.0530794	0.963567	-0.344634	NA	-0.139452	0.847779	-0.0821026	0.903355	0.209412	0.791186
C1_03650C	MRPL27	0.0468639	0.825329	-0.319934	0.0445761	-0.323108	0.0273831	-0.363953	0.00066332	0.00450404	0.985529
C1_03660W	orf19.3064.1	0.33687	0.268889	-0.116771	0.822587	0.468254	0.031285	0.137813	0.624666	0.593893	0.0042377
C1_03670C	DAO1	0.0670213	0.763176	0.0997764	0.719113	0.067356	0.761505	0.00666556	0.968072	-0.0242986	0.918693
C1_03680W	ENG1	-0.0432225	0.780818	0.0830973	0.69985	-1.0045	9.81798e-07	-0.956811	8.02126e-07	-1.0806	3.93416e-08
C1_03690W	orf19.71	-0.0963224	0.548547	-0.23334	0.144313	-0.349289	0.033268	-0.246069	0.0988258	-0.107329	0.622346
C1_03700C	tT(CGU)1	#N/A	#N/A	#N/A	#N/A	#N/A	#N/A	#N/A	#N/A	#N/A	#N/A
C1_03710C	MSB1	0.184979	0.0906606	0.0454593	0.878845	0.515854	6.28306e-06	0.33731	0.00144768	0.478273	0.000137396
C1_03720C	orf19.1037	-0.304677	0.00664656	-0.0984135	0.750769	0.373529	0.00100151	0.68424	8.81666e-12	0.480575	0.00275666
C1_03730C	MNS1	-0.0141726	0.952397	-0.0114499	0.971717	0.192023	0.0933064	0.212026	0.0954316	0.211468	0.0804751
C1_03740W	WAR1	-0.000273015	0.999187	0.0523152	0.905953	-0.130144	0.568156	-0.122552	0.351705	-0.173573	0.274793
C1_03750W	orf19.1034	-1.01613	2.18115e-13	-0.367837	0.0567659	-0.367698	0.0832016	0.655291	4.67184e-05	0.00938077	0.977868
C1_03760C	STR2	-0.223882	0.0500253	0.206337	0.199678	0.163334	0.249029	0.393597	4.0097e-05	-0.0349752	0.859961
C1_03770W	SKO1	0.117637	0.385192	0.48202	6.73388e-05	0.203842	0.228403	0.0923703	0.543887	-0.270242	0.0900071
C1_03780C	HMG1	0.09698	0.364742	0.0743288	0.699201	0.169609	0.115748	0.0786665	0.473216	0.10304	0.507239
C1_03790C	orf19.1030	0.18589	0.0219598	-0.0429257	0.881424	-0.472745	0.0013697	-0.652959	3.48242e-07	-0.42253	0.0129864
C1_03800W	RPP1	-0.042899	0.865244	-0.020818	0.962649	-0.250069	0.090045	-0.201013	0.226387	-0.221456	0.204254
C1_03810C	ELA1	0.0729954	0.762164	0.0320589	0.942898	-0.225468	0.29411	-0.292773	0.12679	-0.25022	0.2595
C1_03820W	PDR16	0.119681	0.462784	0.164904	0.414193	0.0753355	0.685416	-0.0383267	0.773706	-0.0815293	0.629281
C1_03830C	orf19.1026	-0.0405323	0.811745	-0.066773	0.828822	-0.433874	0.00199289	-0.387268	0.00103806	-0.359465	0.0321822
C1_03840W	orf19.1026.1	-0.327706	0.240629	-0.270675	0.428322	-0.618886	0.00405265	-0.284187	0.269669	-0.341025	0.196746
C1_03860C	BNI4	0.21198	0.0601133	-0.0123463	0.97168	0.132507	0.351573	-0.0730943	0.590887	0.153	0.288292
C1_03870C	orf19.4459	-2.43221	2.32504e-39	-0.357819	0.163197	0.561571	0.0501122	2.9984	1.0158e-15	0.927378	5.81773e-05
C1_03880C	orf19.4461	NA	NA	NA	NA	2.41968	NA	2.04641	NA	2.31495	NA
C1_03890W	orf19.4463	-0.0899153	NA	-0.512186	NA	-0.934661	NA	-0.851709	0.259744	-0.422183	0.715581
C1_03900W	SEN15	-0.0657378	0.853454	-0.261487	0.514785	-0.390097	0.0999822	-0.319263	0.11249	-0.12124	0.740527
C1_03910C	orf19.4465	0.0345591	0.887089	0.0324886	0.939185	0.263596	0.114391	0.235605	0.0611442	0.238897	0.129363
C1_03920C	orf19.4466	-0.0230623	0.960254	-0.00225679	0.998051	0.142583	0.634293	0.171801	0.370831	0.151267	0.598068
C1_03930W	orf19.4467	0.0158696	0.947542	-0.0338403	0.918066	0.0397117	0.854992	0.028998	0.875053	0.0810658	0.723103
C1_03940W	orf19.4468	0.102862	0.44717	-0.101694	0.616363	-0.0196422	0.920472	-0.116502	0.380778	0.0899763	0.632974
C1_03950C	orf19.4470	-0.626403	0.109328	-0.444381	0.425288	-0.0549977	0.911712	0.576463	0.0459674	0.394372	0.308621
C1_03960C	orf19.4471	0.0685963	0.757632	0.136692	0.608506	0.520801	0.000220116	0.45842	0.00033145	0.39195	0.00665369
C1_03970W	orf19.4472	0.39826	NA	-0.0852263	NA	-0.96882	NA	-1.3685	NA	-0.873556	0.625162
C1_03980W	SPC19	0.108154	0.740314	-0.0905553	0.854471	-0.0626684	0.863083	-0.165146	0.436668	0.0352793	0.923216
C1_03990W	orf19.4474	-0.266628	0.155655	-0.30834	0.126714	-0.285022	0.170625	-0.0123762	0.960223	0.0314359	0.92708
C1_04000C	KTR4	0.402219	0.000215703	0.258766	0.224049	0.0413818	0.855302	-0.356335	0.00517267	-0.209643	0.312129
C1_04010C	orf19.4476	-1.08168	3.09003e-07	-0.12053	0.944065	0.556567	0.0463244	1.64582	7.4704e-14	0.682604	0.404418
C1_04020C	CSH1	-0.437209	5.31064e-08	0.0432724	0.923683	-0.859965	0.000153608	-0.415921	0.076264	-0.894193	0.0573601
C1_04030W	orf19.4478	-0.0209618	0.926079	-0.0214904	0.959489	-0.000407852	0.998479	0.0269975	0.871071	0.028829	0.914072
C1_04040C	orf19.4479	0.0853221	0.549559	0.00564094	0.988825	-0.354872	0.0203738	-0.434528	0.000376932	-0.35306	0.0219508
C1_04050C	MFALPHA	-1.26182	NA	-1.52323	NA	-1.38113	NA	NA	NA	NA	NA
C1_04060W	IFI3	-0.183552	0.638131	0.118221	0.831125	0.181948	0.60636	0.370574	0.234265	0.0729137	0.877029
C1_04070C	BET4	-0.046816	0.866713	-0.0652177	0.86466	0.133939	0.545548	0.185591	0.218399	0.206158	0.252586
C1_04080W	MAD2	-0.0290832	0.907555	-0.150982	0.585141	0.0567363	0.82728	0.092398	0.640979	0.215415	0.333995
C1_04090C	orf19.1041	-0.129561	0.657416	-0.00721314	0.993448	-0.107473	0.702509	0.0299072	0.891629	-0.0912961	0.745445
C1_04100C	POR1	-0.0057362	0.968812	-0.0712984	0.69744	0.119732	0.389687	0.131953	0.231592	0.199266	0.145862
C1_04110W	orf19.1043	0.379367	0.0870655	0.388935	0.082989	0.3647	0.0614661	-0.0085727	0.974446	-0.016431	0.963064
C1_04120C	orf19.1045	-0.0108919	0.990354	0.17068	NA	-0.274153	0.632956	-0.256612	0.583354	-0.436566	0.400555
C1_04130W	ERB1	-0.0377383	0.883541	-0.194838	0.438861	-0.759196	2.46589e-05	-0.715632	2.97031e-07	-0.556883	0.000974375
C1_04140W	IFD6	-1.55256	5.42429e-12	0.497749	0.126714	-1.76842	2.42346e-13	-0.211478	0.529331	-2.25666	7.97792e-23
C1_04150C	orf19.1049	0.34287	0.712428	-0.315752	NA	0.0277835	NA	-0.311445	0.63839	0.357106	0.732147
C1_04160C	orf19.1050	-0.0130061	0.974189	0.027422	0.968732	0.150326	0.559008	0.169134	0.399014	0.130934	0.609843
C1_04170C	HTA2	0.515349	0.00176031	0.394405	0.0208401	-0.240213	0.173961	-0.749613	4.90657e-06	-0.626764	9.00684e-06
C1_04180W	orf19.1052	0.31756	0.00144323	0.251902	0.115744	-0.450429	0.00252196	-0.761999	2.27062e-09	-0.694386	1.29555e-06
C1_04190C	orf19.1053	-0.0496017	0.845458	0.234754	0.339548	0.431364	0.0183509	0.48715	0.00592864	0.203994	0.433683
C1_04200C	orf19.1054	-0.046692	0.742117	0.0557052	0.839851	0.0748555	0.716102	0.128444	0.405251	0.027308	0.927771
C1_04210C	CDC3	-0.153699	0.0855848	-0.102886	0.57364	0.308209	0.0104164	0.468562	5.84093e-07	0.419046	0.000485513
C1_04220C	orf19.1057	0.063324	0.839881	-0.0203284	0.971717	-0.19427	0.26457	-0.251722	0.20784	-0.166509	0.521001
C1_04230W	orf19.1058	-0.00721116	0.972811	-0.0260357	0.940352	-0.0635622	0.682997	-0.0506656	0.697079	-0.0299427	0.896835
C1_04240C	HHF1	0.328521	0.00179032	-0.0537165	0.772815	-0.44522	0.00150331	-0.768187	2.44791e-08	-0.383706	0.00741825
C1_04250C	orf19.1060	-0.254229	NA	0.239037	NA	-0.403104	NA	-0.144969	NA	-0.636842	0.60718
C1_04260W	HHT21	0.444047	0.00498409	0.126197	0.576507	-0.285046	0.173961	-0.722948	0.000197859	-0.404006	0.0373445
C1_04270C	orf19.1062	0.0619764	0.95164	-0.12497	NA	-0.0058038	0.994837	-0.0601362	0.905184	0.129243	0.837034
C1_04280C	orf19.1063	-0.0646387	0.912212	0.185822	0.718023	0.578425	0.0238735	0.651117	0.0235304	0.401964	0.117008
C1_04290C	ACS2	-0.262816	0.00011865	-0.176523	0.176645	-0.3178	0.0180889	-0.0485117	0.748331	-0.133252	0.455272
C1_04300C	SSA2	0.0916175	0.462229	-0.0662914	0.765483	-0.540677	0.000325502	-0.626406	4.0784e-06	-0.466912	0.00358862
C1_04310C	GIG1	0.0831539	0.758649	0.0385587	0.943151	0.125056	0.688603	0.0468328	0.865962	0.0941198	0.790575
C1_04320W	GPM2	-0.527034	0.435534	-0.34693	NA	-0.482576	0.463235	0.051658	0.944743	-0.128454	0.894012
C1_04330W	RPN4	-0.148757	0.191946	0.0115083	0.972445	-0.0103076	0.951709	0.14432	0.192628	-0.0135177	0.961208
C1_04340C	orf19.1070	0.0655853	0.712428	0.0362134	0.921341	-0.0208288	0.92425	-0.0793352	0.580512	-0.0488709	0.836857
C1_04350C	orf19.5203	-0.543971	0.00660056	-0.146724	0.715055	-1.04362	1.07645e-07	-0.4942	0.00130862	-0.889975	4.97669e-08
C1_04360C	orf19.5201.1	-0.0235855	0.900932	-0.120451	0.542339	-0.11692	0.490544	-0.0871489	0.453469	0.0113171	0.963064
C1_04370C	orf19.5201	0.200492	0.0595998	-0.0546653	0.831937	-0.0320462	0.860666	-0.226407	0.0194481	0.0305508	0.880349
C1_04380W	SIT4	0.106432	0.496009	-0.0521534	0.884109	-0.112695	0.527245	-0.213668	0.057975	-0.0528539	0.836246
C1_04390C	NOP4	-0.0491798	0.764132	-0.0925276	0.657948	-0.549357	9.10745e-07	-0.494115	1.05823e-05	-0.449105	0.000431605
C1_04400C	APE2	0.505197	3.62989e-12	-0.045439	0.860471	-0.497526	2.28882e-08	-0.996612	7.68732e-33	-0.444391	0.000276813
C1_04410C	ESS1	0.813294	0.0363666	0.239725	NA	0.591131	0.221138	-0.207554	0.622518	0.361899	0.501658
C1_04420C	URA6	-0.0213433	0.965812	-0.214623	0.707713	-0.0213226	0.953991	0.00667246	0.981763	0.203285	0.609843
C1_04430C	orf19.5194.1	-0.352595	0.0443343	-0.340499	0.197307	0.110244	0.61562	0.468961	0.00033145	0.458989	0.0106602
C1_04440W	orf19.6833.2	NA	NA	NA	NA	NA	NA	NA	NA	NA	NA
C1_04450C	FMA1	0.270959	0.00398508	-0.351572	0.00747758	-0.218273	0.13135	-0.483041	4.15682e-08	0.141048	0.377841
C1_04460C	orf19.6838	-0.285473	NA	-0.104333	NA	-0.152425	NA	0.145845	NA	-0.0324821	0.984241
C1_04470C	orf19.6840	-0.551454	0.0448826	-0.228419	0.647638	0.348707	0.441389	0.907206	0.00750379	0.586103	0.136127
C1_04480C	TUS1	-0.0570932	0.820731	0.319999	0.142659	0.898652	4.59498e-15	0.961348	1.20915e-13	0.586013	0.000206893
C1_04490W	orf19.6843	0.306634	0.00787557	0.0980446	0.753728	-0.0596832	0.787695	-0.361085	0.00152881	-0.150232	0.50777
C1_04500W	ICL1	-1.57882	0.199349	0.351522	0.90573	-0.216648	0.914918	1.37496	0.34785	-0.553229	0.803667
C1_04510W	orf19.6845	-0.00854423	0.976778	-0.23116	0.291929	-0.210256	0.237786	-0.195471	0.242054	0.0286243	0.929151
C1_04520C	PHO85	-0.106781	0.470456	-0.0708735	0.763469	-0.106406	0.539548	0.00623524	0.971781	-0.0277137	0.914399
C1_04530C	orf19.6847	-0.157319	0.599164	-0.224874	0.498253	-0.39597	0.0751023	-0.232188	0.230102	-0.164126	0.478678
C1_04540C	VPS16	-0.034984	0.943071	0.0977186	0.86466	0.0779829	0.838143	0.122994	0.544332	-0.0102848	0.978855
C1_04550W	ELC1	0.123626	0.903927	-0.083003	NA	0.521381	0.473297	0.397722	0.427407	0.604762	0.261601
C1_04560W	orf19.6850	-0.233323	0.442053	0.180534	0.681662	0.229586	0.409153	0.471473	0.00226219	0.0569746	0.85559
C1_04570C	CHL4	-0.304019	0.522162	0.0973725	0.912399	-0.0919482	0.863083	0.216557	0.430495	-0.185074	0.594605
C1_04580C	orf19.6852	-0.374295	0.349305	-0.245169	0.671261	0.207691	0.647138	0.588887	0.0169822	0.462112	0.0964207
C1_04590W	orf19.6852.1	-0.842185	5.52512e-07	-0.278077	0.303541	0.888609	0.13564	1.73748	0.000141964	1.17523	0.0243715
C1_04600C	orf19.6853	0.187879	0.123103	-0.117931	0.585141	-0.114743	0.504742	-0.295913	0.000103937	0.011245	0.961813
C1_04610W	ATP1	0.15834	0.119509	-0.183663	0.219688	-0.276565	0.0229969	-0.42834	4.63872e-10	-0.0847139	0.561613
C1_04620W	orf19.6855	0.0270191	0.867263	0.071414	0.796501	0.747773	1.33547e-13	0.726752	2.67412e-18	0.683705	5.0612e-08
C1_04630C	orf19.783	-0.178209	0.198634	0.0108369	0.976797	0.192631	0.172982	0.377145	0.00113112	0.189586	0.229979
C1_04640W	orf19.782	0.281474	0.0939725	0.167474	0.529528	0.205581	0.287862	-0.0691805	0.62982	0.0460518	0.832577
C1_04650W	DUR3	-0.530234	0.614633	0.494573	NA	0.244805	0.799971	0.770721	0.160613	-0.24309	0.730402
C1_04660W	DUR1,2	-0.0863535	0.759134	-0.0898204	0.810716	-0.127746	0.548045	-0.0349321	0.882697	-0.0298732	0.925614
C1_04670W	HAT1	-0.00154156	0.994237	0.0787902	0.744516	-0.15271	0.273805	-0.144705	0.181098	-0.223639	0.127236
C1_04680W	PIL1	-0.365827	1.36359e-07	0.0912229	0.577292	-0.371624	0.00460754	0.000565803	0.997282	-0.454559	0.000569597
C1_04690C	orf19.776	-2.98102	NA	-0.00578662	NA	0.499865	NA	3.47799	0.000260312	0.511994	0.610205
C1_04700C	orf19.775	-1.31393	3.10572e-18	0.491874	0.0169782	0.581484	0.0183716	1.90236	5.21588e-21	0.099126	0.795455
C1_04710C	orf19.773	0.0787211	0.732096	-0.127872	0.690646	-0.359494	0.09321	-0.431936	0.00657123	-0.223887	0.33759
C1_04720W	orf19.772.1	-0.0747327	0.670054	-0.0295382	0.936289	-0.00318596	0.989353	0.0771129	0.555423	0.0342614	0.87371
C1_04730C	LYS21	0.105528	0.392702	0.0446722	0.846735	-0.16823	0.261666	-0.268351	0.0277469	-0.205278	0.164064
C1_04740W	LPG20	-0.298665	0.14171	-0.091518	0.828822	-0.431356	0.0906276	-0.127188	0.657617	-0.331271	0.248478
C1_04750W	IFE1	-0.0967662	0.799723	0.737522	0.000132229	-1.32984	6.06023e-08	-1.22715	1.39107e-06	-2.05804	5.91243e-26
C1_04760C	SYG1	-0.395573	0.0175769	-0.0494581	0.915792	-0.251549	0.21615	0.151524	0.315967	-0.19348	0.277876
C1_04770C	ERG3	-1.16913	4.70409e-09	-0.633981	0.275745	0.413702	0.218029	1.58928	4.50466e-15	1.05658	1.13244e-05
C1_04780C	orf19.764	0.0105111	0.97133	0.231481	0.271126	0.301203	0.0767719	0.29799	0.0252128	0.0779574	0.730441
C1_04790W	orf19.763	-0.218414	0.309204	-0.152553	0.628601	-0.44935	0.00793126	-0.224564	0.248922	-0.288789	0.158538
C1_04800C	orf19.762	-0.818751	NA	-0.458931	NA	0.937544	NA	1.75453	0.00736325	1.42349	0.0513383
C1_04810W	TCO89	-0.0606308	0.75534	0.0751606	0.801397	0.0945792	0.61913	0.162463	0.10779	0.0275069	0.901246
C1_04820C	orf19.760	0.665746	0.377357	0.463555	NA	0.498499	NA	-0.172851	0.793111	0.0360457	0.97095
C1_04830W	SEC21	-0.0176053	0.899385	-0.0747548	0.678185	-0.0561862	0.6877	-0.0322381	0.750426	0.0266314	0.879998
C1_04840C	orf19.758	0.0551801	0.764912	-0.271181	0.129984	-0.280387	0.0763922	-0.327881	0.0072803	-0.000769527	0.997752
C1_04850C	orf19.757.1	0.488686	0.0242335	0.0678502	0.918979	0.213852	0.427276	-0.269314	0.17066	0.153534	0.63472
C1_04860W	orf19.757	0.0822528	0.485775	0.163322	0.266144	0.406666	4.01989e-05	0.33069	0.000252026	0.251243	0.0343865
C1_04870W	SAP7	6.23773	0	1.15441	0.00433546	3.5498	8.77733e-08	-2.70174	3.81295e-05	2.39781	0.00107003
C1_04880C	MRPL37	0.168161	0.231202	-0.219007	0.243521	-0.0893699	0.692497	-0.251566	0.0960744	0.137628	0.531019
C1_04890W	YBN5	0.1743	0.0265511	0.079751	0.687631	-0.100214	0.462398	-0.268639	0.0051843	-0.172383	0.2595
C1_04900W	MNN15	0.785247	3.91417e-08	0.0638146	0.905614	0.873301	1.45468e-05	0.096179	0.661582	0.81858	1.17329e-05
C1_04910C	orf19.752	-0.173572	0.149337	-0.315777	0.0527051	-0.0867049	0.667553	0.092997	0.577564	0.237372	0.215299
C1_04930C	orf19.751	0.120157	NA	0.436372	NA	0.189727	NA	0.0776299	NA	-0.224851	0.912312
C1_04940C	orf19.750	-0.710112	NA	0.634416	NA	0.381015	NA	1.09971	0.0721841	-0.238865	0.806382
C1_04950C	RPM2	-0.150627	0.379611	0.189079	0.370947	0.00740589	0.975808	0.164113	0.177502	-0.173489	0.252291
C1_04960C	orf19.50	-0.181398	0.202585	0.0167583	0.970281	-0.17876	0.273139	0.00969715	0.955136	-0.187764	0.309321
C1_04970W	orf19.51	0.196091	0.366878	0.335512	0.145364	0.392792	0.0506104	0.2008	0.280895	0.0637954	0.827078
C1_04980C	orf19.52	0.120923	0.460933	0.239502	0.192258	0.243546	0.139422	0.128476	0.414686	0.0116333	0.969032
C1_04990C	orf19.53	-0.0609754	0.710964	-0.0458966	0.881678	-0.0550915	0.74497	0.0117462	0.929885	-0.00133347	0.99568
C1_05000W	RHD1	0.511328	0.0490084	0.72575	0.237555	-1.35253	0.118593	-1.85892	0.0100993	-2.07168	0.0109617
C1_05010C	orf19.55	-0.319273	0.0387399	-0.155036	0.550652	0.203216	0.359077	0.529136	0.000166785	0.366901	0.0266763
C1_05020C	ARG2	-0.155533	0.401259	-0.0761763	0.822587	-0.12691	0.559008	0.0355356	0.823214	-0.0424033	0.854069
C1_05030C	PSF2	0.0383428	0.860643	0.0308822	0.94678	-0.276429	0.0505346	-0.308922	0.0114817	-0.300219	0.121076
C1_05050C	RRP6	-0.0582078	0.625165	-0.0638609	0.778462	-0.488844	2.0441e-05	-0.424971	2.6214e-05	-0.417286	0.0013225
C1_05060W	REI1	-0.0850712	0.473248	-0.154255	0.346277	-0.633055	1.99621e-10	-0.542037	9.51095e-12	-0.471192	2.49991e-05
C1_05070C	GPI7	0.186034	0.268541	0.111381	0.678406	0.460566	0.000938863	0.281352	0.0173073	0.35699	0.0048021
C1_05080W	GPT1	-0.287909	0.565356	0.285971	0.632479	0.35131	0.377152	0.646183	0.00424772	0.0722271	0.849881
C1_05090W	TRY2	0.0807971	0.742972	-0.104251	0.715055	-0.185492	0.278128	-0.259738	0.108372	-0.0729712	0.740527
C1_05100W	orf19.4061	0.0362721	0.883442	0.0198201	0.968907	0.126561	0.503148	0.097339	0.490004	0.115002	0.571918
C1_05110C	ARO4	0.282802	5.19161e-05	0.0720573	0.790675	-0.222033	0.123546	-0.499002	4.81325e-06	-0.286758	0.108121
C1_05120W	orf19.4059	0.200091	0.098425	0.185576	0.303541	0.286321	0.0463185	0.0924717	0.512955	0.108971	0.561007
C1_05130W	orf19.4057	NA	NA	2.9056	NA	2.29817	NA	1.92584	NA	-0.605629	NA
C1_05140W	BRG1	-3.28952	2.42682e-64	-1.0319	0.230092	1.11776	1.39805e-05	4.41101	5.09948e-26	2.15852	0.00111154
C1_05150C	orf19.450	1.39998	NA	2.17482	NA	1.39459	NA	-0.00916228	NA	-0.797922	0.446132
C1_05160C	orf19.449	-0.35031	0.0264244	0.0521951	0.919515	0.159554	0.719184	0.517108	0.095899	0.115067	0.891083
C1_05170C	CUE5	-0.132795	0.264721	-0.120072	0.503305	0.195019	0.241811	0.33407	0.0138577	0.323337	0.0347071
C1_05180C	orf19.446.2	0.177951	0.315702	-0.0128484	0.972638	-0.207602	0.250985	-0.379313	0.0205452	-0.187239	0.347788
C1_05190C	orf19.446.1	-0.0704193	0.769875	-0.255752	0.29739	-0.217352	0.429805	-0.140605	0.555365	0.0460084	0.904413
C1_05200C	orf19.446	0.139364	0.393688	0.161287	0.516954	0.142004	0.468143	0.00958028	0.958235	-0.0114005	0.970845
C1_05210C	orf19.445	0.164446	0.037855	0.0236223	0.939012	-0.243899	0.0284301	-0.402407	1.69939e-06	-0.259778	0.0477884
C1_05220C	orf19.444	-0.124476	0.757632	0.155131	0.761571	-0.303161	0.358103	-0.173538	0.462108	-0.451616	0.0416434
C1_05230W	orf19.443	-0.0476586	0.883442	-0.247047	0.407989	-0.431896	0.0501097	-0.378004	0.0766921	-0.177259	0.577015
C1_05240C	RPT1	-0.0699283	0.717397	-0.252276	0.166042	-0.0649001	0.763547	0.0101919	0.952706	0.195027	0.256141
C1_05250W	orf19.442	NA	NA	NA	NA	NA	NA	NA	NA	NA	NA
C1_05260C	SDH1	-0.0430139	0.835124	-0.0880481	0.697623	-0.0880441	0.64435	-0.0388331	0.835273	0.00786564	0.9772
C1_05270C	orf19.439	0.091346	0.535102	-0.208607	0.237595	-0.164018	0.319698	-0.249707	0.016486	0.0521393	0.812541
C1_05280W	orf19.438	-0.0712976	0.768543	-0.0153277	0.974521	0.0984372	0.603621	0.175521	0.248922	0.122292	0.602812
C1_05290W	GRS1	0.179566	0.135387	0.27263	0.0455587	0.318298	0.00265135	0.144979	0.229857	0.0535117	0.784059
C1_05300C	PRD1	-0.342181	0.00019319	-0.0504578	0.844013	0.0325731	0.870709	0.381291	0.000597753	0.0911602	0.632681
C1_05310W	tP(UGG)1	#N/A	#N/A	#N/A	#N/A	#N/A	#N/A	#N/A	#N/A	#N/A	#N/A
C1_05320C	orf19.433	0.0217289	0.947018	0.0458409	0.922705	0.566624	0.00025415	0.551089	1.81744e-05	0.528705	0.000959614
C1_05330C	orf19.432	-0.123118	0.604201	-0.164892	0.627672	-0.0694196	0.800071	0.0603365	0.721039	0.102701	0.706172
C1_05340C	ZCF2	-0.0969296	0.682086	-0.261789	0.147354	-0.202664	0.147045	-0.099726	0.612617	0.066703	0.773111
C1_05350W	YPT53	-0.158662	0.533815	-0.023834	0.972066	0.105722	0.740983	0.271098	0.253915	0.137463	0.73467
C1_05360C	orf19.429	-0.0427935	0.801281	-0.0574178	0.836022	-0.208364	0.127187	-0.159354	0.0930716	-0.142923	0.333515
C1_05370C	orf19.428	-0.167833	0.331033	0.191936	0.43985	0.278492	0.0814995	0.452554	4.31807e-05	0.0954631	0.659194
C1_05380C	orf19.427	0.0214913	0.92541	-0.0477231	0.878845	-0.0587424	0.784624	-0.0739789	0.573226	-0.00321252	0.990217
C1_05390C	orf19.426	0.0642354	0.764807	-0.0216479	0.964111	-0.160083	0.37379	-0.217836	0.0692332	-0.13046	0.482094
C1_05400C	orf19.425	0.13104	0.564078	-0.286303	0.252971	-0.349391	0.118373	-0.474164	0.00161299	-0.0549845	0.855447
C1_05410C	TRP99	-0.188853	0.188317	0.00403105	0.993868	0.110693	0.566418	0.306393	0.0172452	0.115391	0.551626
C1_05420W	orf19.423	0.111737	0.651447	-0.0166242	0.972881	0.0480285	0.862673	-0.0582499	0.746147	0.0715627	0.786797
C1_05430W	SPT20	-0.0283555	0.907483	-0.0158831	0.97168	-0.138152	0.461188	-0.103024	0.376049	-0.114397	0.493144
C1_05440C	orf19.419	-0.341014	0.429044	0.0551082	0.968852	1.50135	3.27153e-07	1.84929	1.29523e-10	1.45332	0.000121848
C1_05450W	orf19.420	NA	NA	NA	NA	NA	NA	NA	NA	NA	NA
C1_05460W	KOG1	0.131188	0.319929	0.25667	0.101175	0.284218	0.0218531	0.158964	0.129546	0.0354466	0.862908
C1_05470W	MTM1	0.0463687	0.845029	0.0333667	0.939185	0.162895	0.371013	0.123092	0.358712	0.137079	0.474297
C1_05480C	orf19.416	0.202612	NA	-0.384741	NA	0.113294	NA	-0.0842344	NA	0.500366	NA
C1_05490C	orf19.415	0.0378395	0.960254	-0.203839	0.792289	-0.0181889	0.973423	-0.0503722	0.911544	0.194292	0.705062
C1_05500W	RSM22	0.0882945	0.89192	-0.116385	0.918066	0.0948056	0.863245	0.0136351	0.97663	0.218272	0.723244
C1_05510C	RPS27A	-0.109918	0.917505	-0.264016	NA	0.36764	0.557442	0.489318	0.330607	0.644124	0.249441
C1_05520W	orf19.413	-0.614585	0.0133583	-0.701489	0.0101055	-0.851673	0.00386736	-0.231586	0.435619	-0.143185	0.719756
C1_05530C	SSH1	0.0495994	0.721656	0.0993676	0.605324	-0.0137143	0.953175	-0.0573825	0.721471	-0.105352	0.60718
C1_05540C	orf19.411	-0.607751	2.02225e-05	-0.368835	0.0680829	-0.499725	0.009048	0.113361	0.62154	-0.12295	0.676541
C1_05550C	snR60	#N/A	#N/A	#N/A	#N/A	#N/A	#N/A	#N/A	#N/A	#N/A	#N/A
C1_05560W	RIB4	-0.309605	3.81706e-05	-0.288973	0.0132634	-0.299397	0.0430734	0.0165308	0.923499	-0.00230101	0.993717
C1_05570W	tN(GUU)2	#N/A	#N/A	#N/A	#N/A	#N/A	#N/A	#N/A	#N/A	#N/A	#N/A
C1_05580W	tN(GUU)1	#N/A	#N/A	#N/A	#N/A	#N/A	#N/A	#N/A	#N/A	#N/A	#N/A
C1_05590W	tT(AGU)1	#N/A	#N/A	#N/A	#N/A	#N/A	#N/A	#N/A	#N/A	#N/A	#N/A
C1_05600W	GSL1	-0.0570436	0.773252	-0.23219	0.316553	0.18868	0.21077	0.252301	0.0464967	0.428608	0.0115821
C1_05610W	orf19.2494	-0.0682756	0.787244	0.0566085	0.886343	-0.0130363	0.96428	0.0630226	0.723363	-0.0605051	0.797631
C1_05620C	STE3	0.375483	0.288522	0.12996	0.851081	-0.225324	0.614099	-0.598097	0.0499269	-0.350839	0.381048
C1_05630C	orf19.2489	0.137576	0.123701	0.171382	0.285552	0.203982	0.143972	0.0721762	0.60717	0.0401569	0.873419
C1_05640C	FAL1	-0.00840286	0.969427	-0.310808	0.0601169	-0.476242	0.0023991	-0.463333	0.000734648	-0.158065	0.478678
C1_05650W	orf19.2487	-0.300613	0.0693635	-0.0799608	0.82961	-0.187044	0.442889	0.120107	0.602648	-0.0989743	0.75647
C1_05660C	orf19.2485	0.0901681	0.438471	0.176609	0.318999	-0.0662248	0.683255	-0.150311	0.103462	-0.235083	0.111219
C1_05670W	orf19.2484	-0.144398	0.417601	0.220018	0.273914	0.0249941	0.92057	0.17725	0.202121	-0.185778	0.2595
C1_05680C	RIM1	-0.111862	0.285565	-0.196621	0.113801	-0.19345	0.064286	-0.0757355	0.475141	0.0111099	0.961208
C1_05690C	orf19.2481	2.73664	NA	4.89869	NA	3.84566	NA	1.11639	NA	-0.99873	NA
C1_05700W	AUT7	0.0573906	0.89081	-0.300343	0.255114	0.170136	0.617527	0.118811	0.753852	0.479733	0.101365
C1_05710C	UGA4	-0.799732	0.0040968	-0.0155335	0.987039	-0.25182	0.43097	0.55386	0.0255743	-0.230997	0.553814
C1_05720W	orf19.2478.1	0.0713396	0.507216	0.0634773	0.802073	-0.300345	0.0229013	-0.366014	0.00130862	-0.356473	0.0236336
C1_05730W	snR39b	#N/A	#N/A	#N/A	#N/A	#N/A	#N/A	#N/A	#N/A	#N/A	#N/A
C1_05740C	orf19.2478	-0.0835844	0.668746	-0.0351918	0.935898	0.070224	0.702362	0.15974	0.241018	0.113295	0.60718
C1_05750C	orf19.2476	-0.0701707	0.706792	-0.08126	0.776769	-0.0626719	0.739756	0.013403	0.927102	0.0263175	0.916315
C1_05760C	PGA26	-3.338	4.70102e-13	-0.205922	0.797583	-4.71496	2.57055e-22	-1.39426	0.175731	-4.49547	1.48136e-23
C1_05770C	PRC3	-0.0264088	0.884077	0.0568763	0.81714	-0.0695513	0.767348	-0.0361896	0.858564	-0.117744	0.61164
C1_05780W	orf19.2473	-0.0102198	0.96405	0.0094446	0.979464	-0.188159	0.216768	-0.171808	0.0844346	-0.189637	0.11596
C1_05790W	orf19.2472.1	-0.0125127	0.966457	-0.13102	0.56884	-0.104498	0.586945	-0.0857851	0.657617	0.0348228	0.889479
C1_05800C	orf19.2472	0.598405	NA	0.667591	NA	0.850856	NA	0.252491	0.750481	0.186759	0.86508
C1_05810W	GIM5	0.0038253	0.990206	0.00653351	0.988825	-0.102065	0.651937	-0.100914	0.541287	-0.101092	0.640824
C1_05820C	RAD10	0.0431984	NA	0.411443	NA	0.223142	NA	0.18754	0.850407	-0.176575	0.901732
C1_05830W	orf19.2468	-0.919923	NA	-0.986808	NA	-1.35382	NA	-0.42772	NA	-0.363207	0.894476
C1_05840W	PRN1	-0.54763	0.0769696	0.10832	0.861326	-0.0463652	0.918047	0.507671	0.0011581	-0.144185	0.554074
C1_05850W	POL32	0.164707	0.371115	-0.159816	0.526288	-0.379895	0.0140434	-0.539451	1.32822e-05	-0.212655	0.194988
C1_05860W	PRN2	0.00770224	NA	0.0465771	NA	0.859767	NA	0.850486	0.157395	0.809823	0.282896
C1_05870W	PRN3	-0.25548	0.280577	-0.349756	0.194384	-0.309138	0.155965	-0.0466516	0.868503	0.0485831	0.9009
C1_05880W	PRN4	0.382447	0.00174607	-0.207655	0.264867	1.01514	2.74142e-15	0.639711	8.4538e-08	1.23124	3.83772e-28
C1_05890W	orf19.2460	-0.208846	0.800431	0.161897	NA	0.384897	0.534664	0.60722	0.168895	0.237813	0.698311
C1_05900W	orf19.2459	0.0314551	0.931677	-0.0466244	0.932828	0.797133	8.4165e-06	0.769996	8.11159e-08	0.852011	3.35251e-08
C1_05910W	SIP5	-0.0416807	0.86804	0.343715	0.0678839	0.519959	0.00805053	0.567869	0.00103205	0.184584	0.459572
C1_05920W	orf19.2457	-3.2065	2.30446e-08	-0.439923	0.776921	2.30927	2.62451e-06	5.51991	2.46623e-29	2.7582	1.40345e-05
C1_05930C	orf19.2455	0.031576	0.838813	0.144129	0.428939	0.102739	0.524923	0.0768089	0.557637	-0.0336046	0.886306
C1_05940W	PHO87	0.510802	1.51479e-08	-0.172622	0.339548	-0.256694	0.0855522	-0.761257	3.90389e-17	-0.0763464	0.697626
C1_05950C	orf19.2452	-1.2157	1.44426e-08	-0.615273	0.0308488	0.0476228	0.914918	1.26995	1.88719e-12	0.671608	0.001382
C1_05960W	PGA45	-2.45859	4.21602e-06	-1.49749	0.212329	0.1578	0.881253	2.62125	2.63213e-06	1.66515	0.0656075
C1_05970W	orf19.2449	NA	NA	4.03664	NA	2.41968	NA	2.04641	NA	-1.6968	NA
C1_05980W	orf19.2447	-0.136227	0.561633	-0.271868	0.223733	0.221219	0.272729	0.363117	0.0229017	0.50101	0.000838759
C1_05990C	orf19.2446	0.34084	0.704183	0.261732	NA	0.218559	NA	-0.112072	0.858564	-0.033438	0.974418
C1_06000W	orf19.2445	0.642661	0.266336	0.27947	NA	0.198046	0.813156	-0.443196	0.427599	-0.0759046	0.941686
C1_06010W	CHS7	0.306504	0.00655917	0.12511	0.582402	0.13185	0.388691	-0.168929	0.122402	0.0146121	0.956525
C1_06020W	RGD1	-0.101811	0.535102	0.0952316	0.693295	0.050359	0.806787	0.158194	0.273535	-0.0371005	0.880552
C1_06030C	orf19.2442	0.208319	0.376364	0.441893	0.0895601	0.427725	0.0684996	0.22549	0.345618	-0.00630021	0.990007
C1_06040W	RTT101	-0.0745443	0.710389	0.100249	0.716571	0.178072	0.272728	0.258911	0.0475807	0.0855682	0.691114
C1_06050C	orf19.2439.1	0.318261	0.0673981	-0.0430009	0.916656	0.00221065	0.994113	-0.309145	0.0344355	0.0537807	0.787717
C1_06060C	ACP1	0.126794	0.32631	-0.0735503	0.715055	-0.13812	0.276332	-0.258811	0.0213674	-0.0566616	0.752735
C1_06070W	orf19.2438	0.146559	0.36155	-0.190669	0.263736	-0.125844	0.580051	-0.2669	0.12809	0.0722694	0.790575
C1_06080C	ARC35	-0.0217913	0.911987	0.0403532	0.905953	0.0991683	0.532138	0.126988	0.240458	0.0668037	0.738089
C1_06090C	orf19.2436	-0.0360305	0.84514	-0.0004176	0.998967	-0.205744	0.192913	-0.163521	0.17969	-0.197318	0.207026
C1_06100C	MSI3	0.0913239	0.568549	0.35625	0.00127258	0.19092	0.151095	0.105565	0.495307	-0.157547	0.324267
C1_06110C	NPL4	-0.135312	0.651028	-0.0882863	0.862264	-0.301345	0.236239	-0.161198	0.300164	-0.206652	0.387988
C1_06120C	orf19.2433	-0.194239	0.651447	0.0199406	0.985012	-0.127966	0.753728	0.0718721	0.807948	-0.140866	0.727544
C1_06130C	HAC1	-0.96877	0.00265457	-0.196848	0.75087	0.485814	0.179055	1.4612	3.79678e-06	0.692638	0.0366923
C1_06140C	orf19.2431	-0.468495	NA	0.41352	NA	0.356793	NA	0.840375	0.15845	-0.041567	0.969261
C1_06150W	orf19.2430	NA	NA	NA	NA	NA	NA	NA	NA	NA	NA
C1_06160W	orf19.2429	-2.04985	NA	0.0902102	NA	-0.946311	NA	1.08245	NA	-1.02127	0.371271
C1_06170W	rho-1b	#N/A	#N/A	#N/A	#N/A	#N/A	#N/A	#N/A	#N/A	#N/A	#N/A
C1_06180W	TLO34	-0.538464	0.000573679	-0.624086	0.000126953	-0.200356	0.351252	0.345308	0.026272	0.432603	0.00352166
C1_06190C	orf19.2662	NA	NA	NA	NA	NA	NA	NA	NA	NA	NA
C1_06200W	orf19.2663	0.000486043	0.997616	0.0692862	0.798117	0.216739	0.11366	0.222622	0.0589296	0.155233	0.364516
C1_06210W	BUD16	0.0802251	0.720019	0.144696	0.658377	-0.288487	0.187962	-0.364486	0.0185635	-0.426106	0.0349885
C1_06220C	orf19.1827	-0.0008152	0.999218	0.460687	NA	-0.0933923	0.91786	-0.0882876	0.899496	-0.546954	0.354846
C1_06230C	MDM34	0.0147274	0.948599	0.0232333	0.94678	0.246818	0.0739177	0.238301	0.0255743	0.231903	0.0763037
C1_06250W	orf19.1825	0.615961	2.20304e-11	0.278641	0.126714	0.491064	0.000831548	-0.118946	0.430495	0.220738	0.245054
C1_06260W	PGA50	1.71476	NA	0.859161	NA	-0.388534	NA	-2.11223	NA	-1.23883	NA
C1_06270W	orf19.1823	0.0743405	0.760906	-0.357805	0.14024	0.293112	0.136241	0.223296	0.204585	0.658707	0.000327997
C1_06280C	UME6	-1.09267	0.000278637	-1.05113	0.219402	3.57892	2.43402e-13	4.67786	9.99897e-32	4.63849	1.1984e-17
C1_06290C	orf19.1821	NA	NA	NA	NA	3.57418	NA	3.21037	NA	3.4774	NA
C1_06300W	snR5b	#N/A	#N/A	#N/A	#N/A	#N/A	#N/A	#N/A	#N/A	#N/A	#N/A
C1_06310W	snR44a	#N/A	#N/A	#N/A	#N/A	#N/A	#N/A	#N/A	#N/A	#N/A	#N/A
C1_06320W	orf19.177	0.619481	2.91812e-10	0.290196	0.13486	0.135065	0.583423	-0.478399	0.00250839	-0.147478	0.583846
C1_06330W	orf19.6280	2.52252	NA	2.11946	NA	1.80528	NA	-0.721549	NA	-0.320586	NA
C1_06340W	orf19.6277	-0.84953	0.184032	-0.262475	0.622488	-0.675523	0.455956	0.180936	0.872587	-0.403135	0.761988
C1_06350W	orf19.6276	0.727853	0.162071	0.479365	NA	-0.842032	NA	-1.57334	0.00073853	-1.31999	0.0133455
C1_06360W	orf19.6275	-0.0559295	0.960254	0.420977	NA	0.398057	0.452649	0.458029	0.364801	-0.0152672	0.9844
C1_06370C	PBR1	NA	NA	1.91928	NA	5.88531	NA	5.51863	NA	3.96197	NA
C1_06380C	orf19.6273	0.19716	NA	0.0861115	NA	0.162124	NA	-0.0293614	0.971607	0.0892083	0.949678
C1_06390W	orf19.6272	-0.0666586	0.88075	0.0132271	0.986976	-0.111497	0.74831	-0.0382921	0.892716	-0.117116	0.734301
C1_06400C	orf19.6271	0.00422832	0.989683	-0.104397	0.72357	-0.193066	0.298878	-0.190006	0.115624	-0.0796555	0.692666
C1_06410W	orf19.6269	-0.167796	0.636075	-0.114574	0.843751	-0.0690684	0.847964	0.106125	0.665617	0.0540566	0.889689
C1_06420C	orf19.6268	0.152267	0.323667	0.0800619	0.779635	0.555372	3.47002e-05	0.409921	1.60207e-05	0.483855	1.02078e-05
C1_06430C	orf19.6267	-2.1307	NA	0.399079	NA	1.42801	NA	3.59418	NA	1.06309	NA
C1_06440C	orf19.6266	0.126708	0.252117	0.0651138	0.776921	-0.0457797	0.801554	-0.166692	0.150048	-0.103047	0.567904
C1_06450C	RPS14B	0.0579939	0.838657	0.0624692	0.90573	-0.333901	0.312304	-0.388721	0.127734	-0.389135	0.211157
C1_06460C	RPS22A	0.016156	0.973335	0.755199	0.441253	-0.217479	0.596601	-0.229487	0.407873	-0.96724	0.1628
C1_06470W	orf19.6264.4	-0.939478	0.570854	-1.21645	0.539204	-1.35052	0.317821	-0.413233	0.0928357	-0.128331	0.718275
C1_06480C	orf19.6264.3	0.84548	0.0434297	-0.0123519	0.993448	0.0348983	0.947971	-0.805422	0.0197768	0.0574117	0.903408
C1_06490C	snR189a	#N/A	#N/A	#N/A	#N/A	#N/A	#N/A	#N/A	#N/A	#N/A	#N/A
C1_06500W	orf19.6264	0.0870823	0.561633	0.1509	0.521296	-0.153834	0.361323	-0.236115	0.0369289	-0.29711	0.0751412
C1_06510C	orf19.6263	0.0322774	0.89081	-0.134095	0.605221	-0.413302	0.00975797	-0.439664	0.00185801	-0.271089	0.132267
C1_06520C	BPH1	-0.19395	0.21568	0.14708	0.5579	0.344596	0.0671345	0.544321	0.000159053	0.205622	0.317244
C1_06530C	orf19.6260	0.0365129	0.859025	0.00146873	0.997502	-0.181475	0.282716	-0.211155	0.00997526	-0.174829	0.174295
C1_06540C	orf19.6259	-0.00593696	0.982762	-0.150842	0.502646	-0.274033	0.0906276	-0.262433	0.0116159	-0.115656	0.50777
C1_06550W	GLT1	-0.114515	0.38799	-0.00902222	0.979464	-0.16203	0.248451	-0.041	0.725326	-0.14503	0.265634
C1_06560W	orf19.6255	0.0220294	0.947018	0.147445	0.622488	-0.181064	0.390921	-0.197185	0.182588	-0.319942	0.0541237
C1_06570W	ANT1	-0.187642	0.787494	-0.147168	0.87486	-0.0644907	0.91931	0.133882	0.698166	0.0882922	0.803007
C1_06580W	RPS23A	0.109128	0.637748	0.356435	0.586887	0.336387	0.326435	0.23143	0.640259	-0.01186	0.990722
C1_06590C	orf19.6252	0.0194806	0.932538	-0.0415737	0.90573	-0.169114	0.289079	-0.182235	0.0628274	-0.119764	0.447773
C1_06600W	orf19.6250	0.0764336	0.467464	-0.0396737	0.896266	-0.052886	0.707687	-0.123596	0.152379	-0.00579247	0.983389
C1_06610C	HAK1	-1.16192	0.00420863	0.0108586	0.993868	-1.23002	0.00264828	-0.0635879	0.904369	-1.23776	3.1825e-05
C1_06620C	orf19.6248	0.19355	0.818414	0.851724	NA	-0.412757	0.702615	-0.598184	0.489266	-1.2555	0.0833012
C1_06630W	orf19.6247	0.295453	0.053772	0.103273	0.738327	-0.124897	0.583338	-0.413621	6.57992e-06	-0.220476	0.133301
C1_06640C	orf19.6247.1	0.101591	0.897592	-0.00980577	0.996145	0.0953659	0.879147	-0.00229463	0.995148	0.110833	0.837239
C1_06650W	orf19.6246	-0.014565	0.990354	0.0111014	NA	0.030564	NA	0.0509358	0.935801	0.0245729	0.980723
C1_06660W	orf19.6245	-0.322893	0.00478659	0.163439	0.339548	0.00224677	0.991411	0.331484	0.00522603	-0.152821	0.297541
C1_06670W	orf19.6244	0.090019	0.665545	-0.0337919	0.942093	0.0251861	0.914918	-0.0582541	0.692222	0.0665868	0.790466
C1_06680W	VPS34	-0.217044	0.080202	0.0329099	0.920468	0.0688929	0.668946	0.292134	0.0100855	0.0441426	0.826633
C1_06690W	CYK3	0.186849	0.263738	0.234426	0.36112	0.442102	0.00654493	0.260684	0.0797195	0.216023	0.332453
C1_06700W	orf19.6240	0.237817	0.0170576	0.0199203	0.948116	0.000783211	0.996304	-0.231555	0.0330325	-0.0113681	0.963064
C1_06710W	orf19.6239	-0.0559897	0.757528	-0.00172712	0.997029	-0.111147	0.556262	-0.0484307	0.771852	-0.100982	0.62093
C1_06720C	orf19.6238	0.347873	0.00313318	0.163107	0.540986	0.020524	0.922755	-0.321186	0.00765156	-0.133806	0.562732
C1_06730W	RAC1	-0.0418974	0.762149	0.138696	0.486556	0.195557	0.0756095	0.243375	0.00461735	0.0644613	0.756897
C1_06740C	NOP6	0.0319938	0.867927	-0.11653	0.634991	-0.540229	1.45468e-05	-0.566844	5.6513e-07	-0.415797	0.00602368
C1_06750W	orf19.6235	0.0949381	0.625619	0.135586	0.671261	0.194951	0.23673	0.10632	0.464379	0.067107	0.808128
C1_06760C	orf19.6234	0.00805688	0.96566	-0.074507	0.751425	-0.444991	0.000148229	-0.447931	1.7456e-06	-0.362973	0.00665369
C1_06770W	orf19.6233	-0.0859424	0.762784	-0.0934887	0.837516	-0.316192	0.0909709	-0.22393	0.185723	-0.214945	0.389396
C1_06780W	NPR1	0.0832886	0.565764	0.100777	0.637021	0.128242	0.363625	0.0514478	0.706268	0.0354806	0.865657
C1_06790C	MRPL19	0.421959	1.90638e-07	-0.109475	0.556128	-0.0768296	0.615542	-0.492709	3.82048e-07	0.0408571	0.843901
C1_06800W	orf19.6230	-0.201606	0.107981	-0.129308	0.605324	-0.559686	5.83828e-05	-0.352655	0.00981428	-0.422723	0.0134185
C1_06810W	CAT1	-0.150614	0.769958	0.159348	0.830664	0.284204	0.64605	0.444253	0.0511376	0.135257	0.717179
C1_06820W	orf19.6227	0.335999	0.30012	0.10491	0.899696	-0.134737	0.762645	-0.46658	0.0963342	-0.231158	0.615391
C1_06830W	snR44b	#N/A	#N/A	#N/A	#N/A	#N/A	#N/A	#N/A	#N/A	#N/A	#N/A
C1_06840C	orf19.6225.1	-0.137932	0.635397	-0.118844	0.787116	-0.0377606	0.91884	0.106263	0.658516	0.0885796	0.795382
C1_06850W	PCL7	-0.140262	0.21023	-0.00167148	0.9964	-0.336717	0.00373019	-0.19032	0.0727529	-0.327001	0.00692201
C1_06860W	orf19.6224	NA	NA	NA	NA	3.01647	NA	2.6431	NA	2.91165	NA
C1_06870C	orf19.6222.1	-0.626143	NA	-0.585615	NA	-0.684957	NA	-0.0476997	NA	-0.0845441	0.962197
C1_06880C	SPO22	0.42735	0.70374	-0.668478	NA	-0.928924	NA	-1.33938	0.0390683	-0.25905	0.879681
C1_06890C	orf19.6220.4	0.166159	0.462229	0.0979756	0.822521	-0.309325	0.146863	-0.469432	0.00100338	-0.399597	0.0600658
C1_06900C	MMD1	0.161063	0.655935	-0.253376	0.519953	-0.191717	0.526841	-0.346801	0.12337	0.0716868	0.838459
C1_06910C	orf19.6220	0.066642	0.788619	0.125763	0.660082	-0.0321645	0.896335	-0.0918078	0.544758	-0.149766	0.372623
C1_06920C	orf19.6219	-0.31156	0.00828408	-0.298637	0.0817982	0.120336	0.466197	0.438057	0.000141858	0.426832	0.00250535
C1_06930W	PGA63	0.279051	0.0560351	0.332816	0.0572235	0.831008	1.29774e-08	0.557885	2.3326e-05	0.506257	0.00040087
C1_06940C	ATC1	0.07888	0.817777	0.530034	0.0336775	0.726546	0.000719296	0.653789	0.000355505	0.20415	0.454068
C1_06950C	tP(AGG)1	#N/A	#N/A	#N/A	#N/A	#N/A	#N/A	#N/A	#N/A	#N/A	#N/A
C1_06960W	SUI2	0.145987	0.108723	-0.0377127	0.886343	-0.168716	0.241067	-0.308714	0.0027296	-0.123115	0.475522
C1_06970C	orf19.6211	-0.265587	0.0497934	-0.0540372	0.84696	-0.26157	0.110337	0.00996978	0.959039	-0.199718	0.256794
C1_06980C	orf19.6209	0.108158	0.550859	0.136014	0.6137	-0.493233	0.024566	-0.593836	0.00148245	-0.621011	0.00265109
C1_06990C	tL(UAA)4	#N/A	#N/A	#N/A	#N/A	#N/A	#N/A	#N/A	#N/A	#N/A	#N/A
C1_07000W	MEF2	0.144766	0.392702	-0.275967	0.133742	-0.338468	0.0371711	-0.477647	1.09071e-07	-0.0548238	0.772924
C1_07010W	orf19.6205	0.0585605	0.879643	-0.0790284	0.884672	-0.0310846	0.935542	-0.0830688	0.626374	0.0561337	0.836857
C1_07020C	PUT3	0.0775003	0.811221	0.359189	0.145839	0.402368	0.0347785	0.329835	0.0497419	0.0503377	0.854537
C1_07030C	RBT4	1.90323	2.27907e-09	-1.32269	0.00141009	2.13004	6.55879e-22	0.231256	0.107971	3.45933	1.04208e-130
C1_07040C	orf19.6200	-0.996282	0.211906	-1.67525	NA	-0.368135	0.688287	0.632276	0.298356	1.31018	0.691567
C1_07050C	orf19.6199	-0.364328	0.518355	-0.0102294	NA	-0.0260806	0.966746	0.345192	0.415837	-0.00719852	0.993825
C1_07060C	orf19.6198.1	-0.82223	0.635403	-1.42485	0.372249	-1.04989	0.377886	-0.227116	0.694754	0.380674	0.395992
C1_07070C	DHH1	-0.247986	0.753956	-0.00777986	NA	-0.354339	0.593456	-0.0989451	0.881402	-0.338327	0.64649
C1_07080W	orf19.6196	0.403825	NA	0.094869	NA	1.26074	NA	0.863486	0.171332	1.16065	0.222939
C1_07090C	orf19.6195	0.0309954	0.863466	0.239632	0.201515	0.219812	0.10303	0.194132	0.0670377	-0.0122342	0.966863
C1_07100C	orf19.6194	0.00427767	0.990354	0.125679	0.700286	0.706057	6.20398e-06	0.709227	2.75206e-07	0.588682	2.49991e-05
C1_07110W	TAF145	-0.112743	0.441668	0.021888	0.952952	-0.138503	0.398758	-0.0195285	0.887874	-0.152629	0.331264
C1_07120W	GAP4	-0.207083	0.00732045	-0.183639	0.213952	0.539736	0.000188993	0.753544	5.00071e-09	0.731726	3.9081e-07
C1_07130C	orf19.4455	0.00561401	0.990354	0.00874719	0.991576	-0.0149744	0.967234	-0.0143631	0.950367	-0.0147049	0.967931
C1_07140C	RIA1	0.0670374	0.907483	0.130812	0.854443	0.0259409	0.960554	-0.0394801	0.905184	-0.0979706	0.823801
C1_07150W	orf19.4450.2	-0.389649	0.18244	-0.397456	0.169229	-1.00564	0.000101156	-0.609411	0.0305081	-0.600675	0.0210802
C1_07160C	orf19.4450.1	-3.73074	NA	0.616136	NA	1.48558	NA	5.24116	NA	0.883351	0.45147
C1_07170C	ZCF23	0.335585	0.21568	0.453012	0.151323	0.528045	0.0295915	0.199366	0.206797	0.0850813	0.75647
C1_07180W	CCS1	0.0201195	0.97133	-0.0482934	0.961023	1.24458	0.00809396	1.22562	0.00520929	1.30208	0.0987189
C1_07190W	SOG2	-0.193215	0.122215	-0.174412	0.339548	-0.088148	0.664635	0.112521	0.415154	0.0948619	0.625154
C1_07200W	YMC1	0.155382	0.172483	-0.138888	0.509061	-0.473564	0.00245779	-0.623413	1.26839e-06	-0.327282	0.0644942
C1_07210C	orf19.4446	0.0606017	0.811745	-0.0599919	0.884672	-0.121877	0.556527	-0.176855	0.288658	-0.0541005	0.84983
C1_07220W	orf19.4445	-0.913966	NA	-0.27502	NA	1.01404	NA	1.9336	0.00962971	1.29933	0.124036
C1_07230W	PHO15	-0.62237	0.171723	-0.325469	0.654391	-0.289953	0.536161	0.337721	0.368291	0.0438911	0.948499
C1_07240W	YPD1	-0.0881574	0.751929	0.0459082	0.919565	-0.252221	0.23673	-0.157579	0.483849	-0.291008	0.168381
C1_07250C	ALG9	-0.238704	0.0976938	0.111277	0.690872	0.326613	0.0418113	0.571489	7.0868e-06	0.22324	0.222885
C1_07260C	orf19.4441	-0.0480783	0.961893	-0.263586	NA	-0.610682	0.301655	-0.565195	0.161236	-0.342062	0.588731
C1_07270W	SEC34	0.117774	0.731857	0.377622	0.289244	0.471595	0.0337056	0.359173	0.0743463	0.103188	0.779575
C1_07280C	orf19.4439.1	0.137037	NA	0.401725	NA	0.32699	NA	0.193448	NA	-0.0663223	0.971027
C1_07290W	orf19.4439	0.301112	NA	-1.72781	NA	0.393583	NA	0.0857626	NA	2.08321	NA
C1_07300W	CEN1	#N/A	#N/A	#N/A	#N/A	#N/A	#N/A	#N/A	#N/A	#N/A	#N/A
C1_07310C	tL(AAG)2	#N/A	#N/A	#N/A	#N/A	#N/A	#N/A	#N/A	#N/A	#N/A	#N/A
C1_07320W	snR43a	#N/A	#N/A	#N/A	#N/A	#N/A	#N/A	#N/A	#N/A	#N/A	#N/A
C1_07330W	RME1	-4.18543	NA	1.91327	NA	-1.89749	NA	2.33827	NA	-3.88944	1.4533e-05
C1_07340W	orf19.4437	-0.0330246	0.845261	0.138799	0.508864	-0.331493	0.00579737	-0.292128	0.00251697	-0.462345	0.000348446
C1_07350C	GPX3	0.196953	0.684845	0.10459	0.90573	0.0427649	0.939335	-0.148014	0.732743	-0.055683	0.934151
C1_07360W	orf19.4435	0.0890021	0.550859	-0.177901	0.359186	-0.462285	9.48538e-05	-0.544456	6.27337e-08	-0.276672	0.0610943
C1_07370C	CPH1	-0.15819	0.361908	0.0666002	0.843621	0.851017	1.33547e-13	1.01506	2.45419e-16	0.792092	9.56718e-09
C1_07380C	KSP1	-0.479726	0.0347738	-0.477272	0.104799	-0.414574	0.114599	0.0717206	0.825231	0.0711752	0.873419
C1_07390W	orf19.4430	-0.210667	0.0780813	-0.201651	0.264867	-0.10999	0.468328	0.106847	0.368599	0.100092	0.571918
C1_07400C	orf19.4428	0.432644	0.439266	0.162845	NA	0.316039	0.586823	-0.113278	0.825779	0.160974	0.814911
C1_07410C	SKP1	0.116421	0.326957	-0.264197	0.0707497	0.36065	0.00282267	0.249558	0.00822851	0.632639	1.78148e-08
C1_07420C	PEX3	0.081015	0.710184	0.284285	0.153284	-0.0721069	0.748298	-0.148427	0.33185	-0.349225	0.0290731
C1_07430W	PHO100	-1.59979	NA	-1.17123	NA	-0.239694	NA	1.36566	NA	0.958547	0.557077
C1_07440W	orf19.4423	-0.245373	0.0446933	-0.0194908	0.96305	0.418651	0.000303617	0.670315	3.64987e-11	0.446344	0.000232424
C1_07450W	snR42a	#N/A	#N/A	#N/A	#N/A	#N/A	#N/A	#N/A	#N/A	#N/A	#N/A
C1_07460C	GPI8	0.587106	0.347457	0.298328	NA	0.628665	0.210817	0.0489799	0.928182	0.333651	0.614108
C1_07470C	orf19.2798	-0.206604	0.834721	0.0249379	NA	-0.128091	NA	0.0845538	0.916694	-0.144791	0.901191
C1_07480C	orf19.2797	-0.20731	0.847368	-0.168323	NA	-0.488038	NA	-0.276516	0.738039	-0.312613	0.77639
C1_07490C	orf19.2796	0.346106	4.81194e-05	0.144227	0.481282	-0.207796	0.093194	-0.547991	1.48447e-10	-0.344167	0.0111893
C1_07500C	LHP1	0.125492	0.18874	0.0587033	0.811915	-0.268547	0.0777711	-0.388291	0.00186443	-0.319759	0.0498598
C1_07510W	orf19.2794	-0.121542	0.288451	-0.0982348	0.626521	-0.094088	0.646765	0.0331058	0.855578	0.0119653	0.968873
C1_07520C	IST2	-0.488289	2.95755e-07	-0.0927282	0.688324	0.443293	0.00214772	0.937958	7.24029e-13	0.544706	0.000262645
C1_07530W	orf19.2800	-0.636556	0.26636	-0.418375	NA	-0.255541	0.71165	0.390075	0.487063	0.172834	0.833031
C1_07540C	BBC1	-0.19231	0.0779377	0.0258247	0.943366	0.190576	0.330211	0.389177	0.00914645	0.173146	0.442364
C1_07550W	SWD2	0.611082	0.21263	0.219479	NA	0.563117	0.232922	-0.0461413	0.919038	0.351412	0.511418
C1_07560W	orf19.2789	-0.12836	0.61686	-0.243974	0.367905	-0.314674	0.11574	-0.180547	0.315967	-0.0632124	0.820945
C1_07570C	orf19.2788	-0.272638	0.0955163	-0.166802	0.57364	-0.123422	0.545591	0.154167	0.274848	0.0510213	0.854069
C1_07580C	PRY1	-0.927543	0.223939	-0.278539	NA	-1.07033	0.171803	-0.13417	0.84851	-0.782493	0.23505
C1_07590C	orf19.2786	0.146848	0.155655	0.192499	0.276598	0.366976	0.0015867	0.226229	0.0319593	0.182239	0.287551
C1_07600W	ATP7	0.22508	0.0896686	0.110624	0.619444	0.214408	0.290665	-0.00436571	0.981763	0.111657	0.609843
C1_07610C	orf19.2784	0.102983	0.710389	0.17811	0.593099	0.163375	0.548872	0.0674123	0.793187	-0.00636869	0.989318
C1_07620C	PIR32	-0.0321245	0.98353	0.587258	NA	0.214046	0.815706	0.247922	0.659707	-0.363099	0.472939
C1_07630W	orf19.2782	0.219975	0.152482	-0.0675113	0.863792	-0.0977908	0.680531	-0.311955	0.0400281	-0.0215435	0.956525
C1_07640C	orf19.2781	0.0871578	0.856191	-0.282156	0.619444	1.10761	2.77133e-07	1.02611	2.01786e-07	1.39422	3.03487e-10
C1_07650W	orf19.2779	-0.512601	NA	1.29435	NA	1.58941	NA	2.08885	NA	0.312922	0.854537
C1_07660W	orf19.2778	0.110867	0.926994	1.07683	NA	0.864542	0.113525	0.758523	0.173674	-0.20584	0.741506
C1_07670W	ZCF4	-1.95378	NA	1.60715	NA	1.30704	NA	3.26726	NA	-0.277296	0.884843
C1_07680W	HAP2	-0.06374	0.788852	0.277002	0.176645	0.0806651	0.722631	0.150392	0.317362	-0.188755	0.295064
C1_07690C	orf19.1229	0.0697469	0.702885	0.312441	0.0497574	0.0879646	0.637426	0.024948	0.848882	-0.216506	0.105199
C1_07700C	VRG4	0.266339	0.00225549	0.177809	0.299511	0.00959372	0.968809	-0.250816	0.0608976	-0.160698	0.431901
C1_07710C	ADE4	-0.0547543	0.723877	0.0792532	0.753924	-0.457179	0.000172984	-0.396212	0.00013223	-0.528851	7.54529e-05
C1_07770W	FGR6-3	0.280604	0.170855	0.412951	0.0798184	0.293115	0.145295	0.0182354	0.931467	-0.112089	0.664499
C1_07780W	orf19.4713	-0.113489	0.479697	-0.0936256	0.707713	0.210596	0.171437	0.331361	0.00172576	0.312739	0.0131106
C1_07790C	orf19.5049	-0.172272	0.809929	-0.612384	NA	-0.0245542	0.971163	0.15051	0.74808	0.597498	0.238821
C1_07800W	MTO1	0.310828	0.402439	-0.275034	0.622488	-0.170067	0.680974	-0.475842	0.0578654	0.111219	0.797712
C1_07810C	orf19.5051	0.262503	0.506739	0.12441	0.843621	-0.0388949	0.931937	-0.295914	0.395779	-0.156064	0.733601
C1_07820W	orf19.5052	0.223775	0.286167	-0.0908971	0.822587	0.192269	0.379169	-0.0246031	0.885731	0.292571	0.0601109
C1_07830C	orf19.5053	0.198661	0.381157	0.0409208	0.939817	0.0643457	0.839793	-0.128862	0.518061	0.0305855	0.932478
C1_07840W	orf19.5054	-0.0707239	0.606078	-0.0172985	0.964111	-0.0124896	0.947971	0.0643251	0.609513	0.0125295	0.962197
C1_07850C	orf19.5056	0.0461515	0.85239	-0.040781	0.936289	-0.207227	0.260863	-0.246351	0.0423712	-0.159671	0.49742
C1_07860W	orf19.5057	0.567307	0.0256804	0.206897	0.660082	0.279829	0.43422	-0.283578	0.169799	0.077863	0.827078
C1_07870C	SMI1	0.0121807	0.932538	-0.0592673	0.758913	0.192906	0.0945197	0.187207	0.0426133	0.260269	0.0234287
C1_07880C	GCS1	-0.0844826	0.507214	-0.0828079	0.693523	-0.400954	0.000348814	-0.309927	0.00226219	-0.309985	0.0115825
C1_07890C	ADE5,7	-0.0898153	0.44717	-0.0299243	0.921127	-0.534894	3.65688e-06	-0.439041	3.80247e-07	-0.497152	9.45536e-06
C1_07900W	COI1	-0.152	0.165021	0.200935	0.127807	-0.421352	0.00114225	-0.263994	0.0363854	-0.61454	2.81222e-07
C1_07910C	MRPL3	0.140081	0.274058	-0.116785	0.561855	-0.183438	0.16671	-0.316845	0.000916936	-0.0587469	0.749633
C1_07920W	orf19.5064.1	0.0878542	0.651421	-0.12645	0.650915	-0.074398	0.691974	-0.1566	0.309625	0.0599673	0.830232
C1_07930C	ERD1	-0.0363111	0.866098	0.0156904	0.971717	-0.0595689	0.779883	-0.0170165	0.927986	-0.067365	0.800001
C1_07940W	snR67	#N/A	#N/A	#N/A	#N/A	#N/A	#N/A	#N/A	#N/A	#N/A	#N/A
C1_07950C	orf19.5066	-0.107125	0.510831	-0.140673	0.616363	-0.53456	0.0042423	-0.421645	0.00948499	-0.386303	0.0717421
C1_07960W	orf19.5067	-0.116374	0.614163	-0.216121	0.396338	-0.534472	0.00291547	-0.411869	0.000371884	-0.310355	0.0313587
C1_07970C	IRE1	0.0333455	0.860643	0.316575	0.0469516	0.47522	4.92193e-05	0.447593	5.54616e-06	0.16629	0.332453
C1_07980C	orf19.5069	-0.31925	0.782267	-0.249766	NA	0.611954	0.767705	0.938055	0.459003	0.867679	0.604024
C1_07990C	orf19.5070	-0.454395	0.003422	-0.070997	0.850493	-0.712478	3.77855e-06	-0.252677	0.139499	-0.633432	7.3741e-05
C1_08000W	NRP1	-0.249659	0.135569	-0.17414	0.436798	-0.331913	0.0497425	-0.0764059	0.726088	-0.149653	0.501658
C1_08010W	DPM1	-0.175236	0.12029	-0.0937345	0.647638	0.342999	0.0020991	0.524764	4.87189e-09	0.444702	1.71023e-05
C1_08020W	UBA2	0.101434	0.444153	0.00698828	0.985302	-0.219295	0.165724	-0.314952	0.00385557	-0.218519	0.133767
C1_08030W	PFY1	-0.211451	0.598606	-0.327996	0.505628	0.615015	0.0172717	0.830781	6.96031e-06	0.953491	5.76418e-06
C1_08040W	orf19.5076.1	0.211683	0.555788	0.280695	0.509636	0.622456	0.0207177	0.419483	0.0112936	0.351617	0.0738689
C1_08050W	orf19.5077	0.120545	0.38527	-0.122557	0.556314	-0.124073	0.448064	-0.238179	0.0118226	0.00665014	0.97633
C1_08060W	OFR1	-0.758831	0.116156	0.0142956	0.993448	0.000337648	0.999582	0.765093	0.0270198	-0.00331063	0.99568
C1_08070W	CDR4	-1.1793	7.68516e-21	0.297741	0.190575	-0.397721	0.249435	0.787643	0.0850326	-0.687245	0.253041
C1_08080C	orf19.5079.1	0.271079	0.0134948	-0.258828	0.132121	-0.0742583	0.756246	-0.34028	0.0206755	0.192285	0.356558
C1_08090C	FUN12	0.157779	0.126534	-0.134627	0.418476	-0.323484	0.0157408	-0.475331	7.26092e-06	-0.181064	0.239758
C1_08100W	DRG1	0.13067	0.23974	-0.0623152	0.819825	-0.376166	0.0103557	-0.50115	0.000107574	-0.306383	0.0867635
C1_08110W	orf19.5085	0.0342175	0.799723	0.0646554	0.749841	0.0538787	0.723378	0.0258262	0.825231	-0.00279137	0.990418
C1_08120W	BUD6	0.0406467	0.839881	0.123406	0.606333	0.115414	0.514076	0.0808772	0.547429	-0.000214478	0.999216
C1_08130C	TERT	-0.0617628	0.792209	0.0437292	0.920468	0.291817	0.100859	0.361075	0.00900412	0.256684	0.155824
C1_08140W	orf19.5090	0.113854	0.824883	0.0497144	0.961511	-0.182357	0.656681	-0.290126	0.365202	-0.223424	0.598068
C1_08150C	orf19.5092	-0.0833873	0.859025	0.285764	0.563128	-0.0847282	0.834532	0.00299102	0.99157	-0.362388	0.219306
C1_08160W	orf19.5093	-0.0400146	0.860643	-0.0834337	0.767519	-0.30018	0.0225515	-0.253595	0.0600519	-0.209008	0.20424
C1_08170C	BUL1	-0.62397	0.0559365	-0.164902	0.801397	-0.849658	0.0153083	-0.217579	0.503319	-0.675268	0.0238378
C1_08180C	orf19.5095	-0.396343	3.04435e-07	-0.0373159	0.89533	0.190327	0.164609	0.593053	4.9545e-08	0.235981	0.119349
C1_08190C	CAT8	0.328433	0.635397	0.837715	NA	-0.234276	0.730758	-0.553919	0.257909	-1.06138	0.00548154
C1_08200W	NTG1	-0.0082459	0.989892	-0.083906	0.911307	-0.217463	0.578844	-0.204318	0.356795	-0.128699	0.671269
C1_08210C	MLT1	0.0406619	0.788852	-0.00283534	0.995998	0.0789685	0.615297	0.0443764	0.701804	0.0896558	0.58015
C1_08220W	CCR4	0.0940757	0.553856	-0.0612106	0.81714	-0.242072	0.0775127	-0.329762	0.000734739	-0.172848	0.173449
C1_08230C	PLB5	-0.454614	0.0124048	-0.34513	0.235584	1.00469	6.53459e-10	1.46386	1.02173e-47	1.35768	4.3181e-18
C1_08240C	orf19.5103	-0.748238	4.38984e-05	-0.296098	0.330303	-1.23896	4.608e-11	-0.486152	0.0128646	-0.93582	3.11745e-06
C1_08250W	tui-1a	#N/A	#N/A	#N/A	#N/A	#N/A	#N/A	#N/A	#N/A	#N/A	#N/A
C1_08260C	LTP1	-0.0204839	0.96807	1.34105	0.508864	0.137444	0.680898	0.163418	0.558933	-1.19049	0.447904
C1_08270C	MED15	-0.200814	0.0867757	-0.152404	0.481065	-0.114952	0.467833	0.0913923	0.459003	0.0454297	0.845326
C1_08280C	pi-1a	#N/A	#N/A	#N/A	#N/A	#N/A	#N/A	#N/A	#N/A	#N/A	#N/A
C1_08290C	DIP2	-0.00182797	0.994331	0.00452675	0.993448	-0.444607	0.00161145	-0.437082	4.82726e-05	-0.441539	0.000903685
C1_08300W	NOT5	0.27916	0.00910965	-0.0668397	0.831115	-0.32151	0.0191312	-0.594881	5.07246e-08	-0.246285	0.151376
C1_08310W	OPY2	0.248555	0.0500253	0.00267321	0.996145	-0.0168328	0.940364	-0.260083	0.0190608	-0.0114564	0.968563
C1_08320W	TKL1	-0.024901	0.834996	-0.0567133	0.751639	0.1409	0.326757	0.172096	0.138775	0.205823	0.138507
C1_08330C	ADH2	-1.43761	0.193063	0.490481	0.791588	-0.529046	0.73925	0.92051	0.514848	-1.00601	0.54142
C1_08340C	orf19.5114	0.0302943	0.932392	-0.0758187	0.854443	0.333196	0.0753804	0.30843	0.0587636	0.417014	0.0108273
C1_08350C	orf19.5114.1	-1.11161	1.18932e-22	0.0982099	0.744516	-0.694231	0.311186	0.425053	0.566115	-0.784284	0.300556
C1_08360C	OLE1	-0.551858	2.17953e-05	-0.134931	0.619983	0.110738	0.75383	0.668642	0.00129407	0.254018	0.377841
C1_08370W	SDS24	-0.000710686	0.997168	0.113121	0.644509	0.266421	0.222686	0.275123	0.105337	0.162401	0.483617
C1_08380W	TEF2	0.222507	0.121162	0.369789	0.00313504	0.071964	0.64435	-0.144791	0.33614	-0.290005	0.0237842
C1_08390C	orf19.384	0.080448	0.610771	0.124073	0.56857	0.0930105	0.583423	0.0187099	0.881024	-0.0232858	0.918166
C1_08400C	GCV2	-0.213798	0.00181766	-0.0321591	0.895966	-0.164754	0.163832	0.054647	0.619786	-0.124921	0.399003
C1_08410C	SAM4	0.0476754	0.727497	-0.213313	0.224049	-0.625422	5.47292e-06	-0.667481	3.30642e-08	-0.404789	0.0177491
C1_08420W	GCR3	-0.00353145	0.984442	0.0378366	0.878845	-0.206941	0.0547259	-0.197578	0.0222366	-0.236907	0.0451102
C1_08430W	CAF16	-0.341117	0.00327566	-0.278429	0.0764944	-0.299537	0.039548	0.0476222	0.766992	-0.0128163	0.962197
C1_08440C	orf19.389	-0.123414	0.804712	-0.0133309	0.991424	-0.190632	0.682178	-0.0631152	0.874892	-0.171042	0.74954
C1_08450C	CDC42	-0.180273	0.0732285	-0.164928	0.319889	-0.0795488	0.597418	0.106631	0.305131	0.0932213	0.587731
C1_08460C	UPC2	-0.640865	0.000106043	-0.455855	0.0307208	-0.44728	0.10456	0.199693	0.392209	0.017129	0.967817
C1_08470W	orf19.392	0.484667	0.496009	0.0379694	NA	0.325359	0.615542	-0.154342	0.788529	0.301623	0.694111
C1_08480C	APS3	-0.340779	0.0471541	-0.1187	0.746015	-0.227983	0.252559	0.117717	0.463975	-0.102492	0.701461
C1_08490W	orf19.394	-0.144366	0.267645	-0.0995019	0.65166	-0.233571	0.094037	-0.0830661	0.511932	-0.126131	0.437624
C1_08500C	ENO1	-0.854806	8.42678e-15	-0.367623	0.0168494	-0.804315	0.000823645	0.0567464	0.848376	-0.428536	0.0864727
C1_08510W	EAF6	-0.274696	0.0576501	-0.0922756	0.798117	-0.499057	0.000425033	-0.218401	0.149108	-0.399908	0.0369912
C1_08520C	orf19.397	-0.215163	0.660008	-0.108507	0.907259	-0.483232	0.179055	-0.261182	0.461684	-0.367424	0.407661
C1_08530W	orf19.398	-0.0687689	0.88725	0.208664	0.746015	-0.0514188	0.92057	0.0234106	0.952706	-0.251338	0.617248
C1_08540C	orf19.399	-0.147271	0.282074	-0.102975	0.633398	0.149959	0.323361	0.303395	0.0120588	0.260857	0.0637436
C1_08550C	GCF1	0.1288	0.219989	0.0923845	0.643969	-0.0991535	0.451218	-0.221926	0.0221769	-0.183721	0.187097
C1_08560W	TCP1	0.0539154	0.6974	0.0406346	0.897581	0.101728	0.501404	0.0538718	0.661582	0.0689628	0.738351
C1_08570C	PCL2	1.01169	2.91708e-14	0.280427	0.253934	0.640253	0.00139366	-0.368146	0.0283384	0.366196	0.0652848
C1_08580C	VCX1	0.692209	7.35825e-11	-0.0781436	0.776921	0.788105	3.61402e-11	0.102152	0.477552	0.874098	2.82925e-14
C1_08590C	ERG1	-1.06096	4.6506e-12	-0.75445	1.84385e-05	-0.0154406	0.982215	1.05142	0.00914645	0.747386	0.115602
C1_08600C	GCD6	-0.0525609	0.699155	-0.226123	0.0914332	-0.303193	0.0126036	-0.244452	0.00554941	-0.069143	0.678603
C1_08610C	orf19.409	-0.442571	2.48738e-07	-0.400627	0.000149037	-0.222573	0.115792	0.226447	0.0819564	0.186052	0.24152
C1_08620W	CTR2	-0.307627	0.011943	-0.118225	0.693523	0.122712	0.468143	0.43717	3.27547e-05	0.248449	0.172604
C1_08630W	orf19.4721	-0.0468999	0.829298	-0.209331	0.273811	-0.219061	0.166029	-0.165543	0.244937	-0.00144163	0.99568
C1_08640W	RTG1	-0.111259	0.705235	-0.104056	0.820973	-0.381091	0.0613601	-0.263348	0.203983	-0.26878	0.286142
C1_08650C	FAD1	0.05667	0.808279	0.128475	0.664189	0.276491	0.0777711	0.226444	0.0656352	0.155509	0.408165
C1_08660C	orf19.4724	0.150519	0.478215	-0.02376	0.966086	-0.187721	0.450291	-0.333602	0.0492564	-0.15749	0.517823
C1_08670W	SWI6	0.149356	0.158146	0.266961	0.0724733	-0.108273	0.430445	-0.251687	0.0064574	-0.367463	0.0042567
C1_08680C	orf19.4726	-0.108608	0.434569	0.0412217	0.91209	0.421011	0.00147542	0.53575	3.61833e-07	0.387527	0.0112686
C1_08690W	orf19.4727	0.138024	0.474942	-0.117802	0.683438	0.135793	0.52	0.00397574	0.980847	0.261157	0.0872102
C1_08700W	orf19.4728	-0.0475223	0.768874	0.0186225	0.954663	-0.0178332	0.92189	0.035994	0.780726	-0.028364	0.884301
C1_08710W	orf19.4730	-0.2261	0.411286	-0.486241	0.0683389	-0.452917	0.124189	-0.22008	0.379734	0.0412876	0.922793
C1_08730W	orf19.4731	-0.113186	0.630452	-0.155614	0.558998	-0.0491248	0.842941	0.0711471	0.67283	0.11493	0.505054
C1_08740C	SEC24	-0.0738936	0.51696	0.00119156	0.997502	0.254523	0.0266056	0.334832	3.37974e-05	0.261439	0.017641
C1_08750W	YMC2	-0.112792	0.657063	-0.15324	0.619444	-0.399307	0.0587679	-0.280856	0.0643159	-0.239137	0.175816
C1_08760W	orf19.4734	0.00836726	0.985116	0.153356	0.698647	-0.252951	0.319698	-0.25662	0.130796	-0.398627	0.019252
C1_08770W	orf19.4735	0.153187	0.424085	-0.0811241	0.828822	0.0690139	0.759093	-0.0772288	0.575199	0.159206	0.400349
C1_08780W	orf19.4736	-0.255601	0.0195	0.126704	0.542339	-0.219431	0.137258	0.0425596	0.780384	-0.338111	0.0160963
C1_08790W	TPO3	-0.263593	0.130246	0.0688648	0.850493	-0.458968	0.0371057	-0.192316	0.350162	-0.521555	0.00674882
C1_08800W	orf19.4738	-0.201275	0.178029	0.0905026	0.745816	0.0687592	0.751291	0.276389	0.0155365	-0.013766	0.961898
C1_08810C	MSS116	0.0119995	0.948599	-0.189256	0.199678	-0.457861	6.28242e-05	-0.464283	3.05219e-07	-0.26087	0.0404469
C1_08820C	orf19.4740	-0.131118	0.731857	-0.427782	0.174384	-0.441715	0.177354	-0.30419	0.307901	-0.00729076	0.989942
C1_08830C	orf19.4741	1.09286	0.118312	0.937821	NA	0.511747	NA	-0.572672	0.328486	-0.415533	0.566689
C1_08840W	orf19.4742	0.253273	0.553856	0.122904	0.876867	0.000286138	0.999582	-0.24893	0.370831	-0.113658	0.808128
C1_08850C	AFG1	-0.090523	0.787244	-0.173668	0.648563	-0.0277519	0.940364	0.0714267	0.778682	0.155364	0.580536
C1_08860C	orf19.4744	-0.0380063	0.850796	0.0874553	0.719682	-0.0298236	0.885075	0.0131199	0.932121	-0.109925	0.531019
C1_08870C	JIP5	-0.0720897	0.569894	-0.22199	0.095019	-0.563057	1.46816e-08	-0.485236	5.05137e-07	-0.333325	0.00671868
C1_08880W	HEM14	-0.276931	0.0760248	-0.106574	0.719549	0.263026	0.192457	0.546255	2.03896e-05	0.37767	0.0169535
C1_08890C	orf19.4748	0.158678	0.725507	0.15437	0.747549	0.00395772	0.991411	-0.149138	0.666524	-0.142921	0.662824
C1_08900W	orf19.4749	-0.54705	0.000144192	-0.245429	0.164534	-0.0550324	0.749345	0.497319	0.00122513	0.198062	0.227025
C1_08910C	orf19.4750	0.0594431	0.802951	0.0280979	0.947855	-0.175287	0.380351	-0.227996	0.0926937	-0.195024	0.243432
C1_08920W	orf19.4751	0.121977	0.279097	-0.191028	0.235814	-0.292017	0.0330574	-0.408057	9.72899e-05	-0.0931942	0.634098
C1_08930C	orf19.4751.1	0.304134	0.1531	-0.0270111	0.94678	0.0710119	0.738479	-0.226942	0.32944	0.106088	0.684581
C1_08940C	MSN4	-1.28188	8.67407e-11	0.179354	0.493882	-0.44021	0.135418	0.846689	0.00403803	-0.609843	0.0197468
C1_08950W	PFK26	-0.0415716	0.798379	-0.0318907	0.918066	-0.0183716	0.94707	0.0295573	0.889859	0.0219805	0.950449
C1_08960W	snR190	#N/A	#N/A	#N/A	#N/A	#N/A	#N/A	#N/A	#N/A	#N/A	#N/A
C1_08970W	snR128	#N/A	#N/A	#N/A	#N/A	#N/A	#N/A	#N/A	#N/A	#N/A	#N/A
C1_08980C	ZWF1	-0.142189	0.0904389	-0.0520958	0.811915	0.288979	0.0595097	0.437923	0.000567208	0.34946	0.0221839
C1_08990C	KEX2	0.327847	0.0551138	0.148704	0.671399	1.285	2.52673e-24	0.963257	2.33382e-16	1.14511	1.69709e-16
C1_09000W	orf19.4756	-0.195343	0.452245	0.403613	0.0798184	-0.0170636	0.968182	0.184968	0.549867	-0.411932	0.142031
C1_09010W	NAR1	0.0318729	0.886469	-0.0732799	0.810551	-0.211263	0.174641	-0.236333	0.0288496	-0.12968	0.450122
C1_09020W	orf19.4758	0.2245	0.0247136	-0.0291599	0.924302	0.0156804	0.935382	-0.202547	0.0294167	0.0526616	0.780277
C1_09030C	COX5	-0.061088	0.660294	-0.177139	0.166992	-0.162209	0.130751	-0.0951249	0.41824	0.0230885	0.901246
C1_09040C	orf19.4760	0.0956641	0.624513	0.0610679	0.871401	-0.220388	0.253489	-0.310419	0.0171043	-0.274133	0.151455
C1_09050W	HST1	0.159299	0.481948	0.295214	0.197198	-0.0317778	0.916594	-0.184717	0.307901	-0.318668	0.0733647
C1_09060C	orf19.4763	-0.320464	0.66904	0.0505747	NA	0.961586	0.0659203	1.29354	0.0015061	0.925063	0.0546187
C1_09070W	orf19.4764	-0.0426005	0.846921	0.177594	0.318718	0.154948	0.247632	0.203816	0.148865	-0.0146127	0.956592
C1_09080C	PGA6	0.696655	5.70896e-18	0.167502	0.330438	1.0158	4.39116e-14	0.325155	0.00891056	0.855928	5.68951e-11
C1_09090C	ARG81	0.155545	0.530942	0.159906	0.61064	0.0936719	0.712965	-0.056242	0.797525	-0.0589182	0.837239
C1_09100W	ZCF28	-0.0101656	0.987144	0.423762	0.311555	0.427782	0.213708	0.445459	0.151791	0.0119101	0.9844
C1_09110W	orf19.4768	-0.453322	0.00831191	0.0193152	0.971717	-0.144858	0.458045	0.314331	0.0720816	-0.156975	0.531019
C1_09120W	IPT1	0.42427	3.89008e-05	-0.228742	0.271724	0.339746	0.0128103	-0.078347	0.560493	0.57591	9.26452e-05
C1_09130W	orf19.4771	0.141646	0.371993	0.0909643	0.801397	0.551614	3.52188e-05	0.415168	0.000140723	0.468588	0.00549639
C1_09140C	SSU81	-0.125426	0.570854	-0.0101829	0.985012	0.00179805	0.995767	0.134671	0.46489	0.0210291	0.946663
C1_09150W	AOX2	-3.52943	0.0299887	-0.505081	0.933495	2.19197	NA	5.72905	NA	2.71315	NA
C1_09160W	AOX1	-0.731827	9.99784e-07	-0.12129	0.737341	0.785785	8.70254e-07	1.52377	2.28957e-22	0.915548	1.18263e-07
C1_09170W	CTA8	0.0926752	0.637748	0.291002	0.0795672	0.222367	0.233807	0.134232	0.377652	-0.0612389	0.785843
C1_09180W	LYS143	0.00271366	0.994357	-0.0984899	0.828822	1.4937	2.63429e-08	1.49932	9.99469e-09	1.60191	3.71418e-10
C1_09190C	DAK2	-1.11132	9.21213e-14	-0.288961	0.236087	-0.280712	0.356791	0.836501	1.26574e-05	0.016476	0.969032
C1_09200W	LYS142	-0.307579	0.233073	-0.12603	0.779166	-0.265139	0.361323	0.0506049	0.835961	-0.128832	0.655067
C1_09210C	orf19.4779	-0.243636	0.0114647	-0.332584	0.0315125	0.414712	0.00374435	0.664602	5.16119e-08	0.7557	1.4247e-07
C1_09220W	orf19.4780	-0.0298123	0.883442	-0.108458	0.714178	0.476274	0.000853538	0.513115	6.42264e-05	0.593118	0.000312876
C1_09230C	GRP1	-0.133441	0.441717	-0.154526	0.450933	-0.2624	0.0518257	-0.122836	0.427554	-0.0999795	0.595486
C1_09240C	orf19.4783	-0.147848	0.73837	-0.135524	0.854443	-0.785596	0.0283817	-0.630582	0.0521174	-0.642153	0.103368
C1_09250W	CRP1	-1.05093	3.29953e-14	-0.0724335	0.943485	0.5598	0.0416157	1.61532	3.32576e-14	0.639175	0.204254
C1_09260C	PTC1	0.0381975	0.853454	-0.00330433	0.996078	-0.00711224	0.974136	-0.0381491	0.78153	0.00454751	0.985529
C1_09270W	FGR43	-0.315539	0.623308	-0.289107	NA	-0.116282	0.85107	0.206248	0.71411	0.179588	0.791186
C1_09280W	orf19.4787	-0.129672	0.367037	-0.0359068	0.916719	-0.0900608	0.66848	0.0452494	0.807078	-0.0463454	0.85922
C1_09290C	ARG5,6	-1.01589	1.41158e-16	0.444878	0.00332583	-0.295731	0.266989	0.728492	0.00067234	-0.730548	0.000546658
C1_09300C	orf19.4789	-1.50852	NA	2.88881	NA	-4.05363	NA	-2.52405	NA	-6.93431	0.000172844
C1_09310C	orf19.4791	-0.977205	0.00518737	0.351264	0.509698	0.435387	0.371568	1.41851	0.000160352	0.0949692	0.884843
C1_09320C	orf19.4792	-0.545978	0.000523431	-0.144067	0.630603	0.650354	0.00741683	1.20193	2.24393e-09	0.802401	0.000150619
C1_09330W	orf19.4793	-0.0418162	0.809378	-0.116978	0.582402	-0.513258	5.68375e-06	-0.465342	4.31458e-06	-0.388397	0.00202646
C1_09340C	orf19.4795	-0.360159	0.236094	0.265252	0.534378	0.900867	0.00316366	1.26784	1.22112e-06	0.645706	0.0336843
C1_09350W	orf19.4796	-0.00983724	0.965349	-0.132058	0.463864	-0.270209	0.0221257	-0.25431	0.0352245	-0.130474	0.423303
C1_09360C	orf19.4798	-0.0859245	0.384932	-0.0141365	0.966592	-0.094976	0.45464	-0.00269701	0.981707	-0.0729043	0.654049
C1_09370W	CEF1	-0.0793375	0.651447	-0.0761371	0.765097	-0.354927	0.00154477	-0.269731	0.0258854	-0.271161	0.0524684
C1_09380W	RIM20	-0.011365	0.977202	0.299111	0.223703	0.608637	0.000267183	0.625853	8.94346e-06	0.31749	0.0375189
C1_09390W	orf19.4801	-0.156402	0.459461	-0.133805	0.672449	-0.266791	0.155037	-0.102891	0.534117	-0.124594	0.568282
C1_09400C	FTH1	-1.49529	1.14968e-08	-0.128599	0.86466	-0.670035	0.193165	0.833233	0.0814635	-0.530361	0.358674
C1_09410W	orf19.4803	NA	NA	NA	NA	NA	NA	NA	NA	NA	NA
C1_09420W	LIP2	NA	NA	3.93189	NA	4.11753	NA	3.75292	NA	0.241709	NA
C1_09430W	orf19.4805	0.299391	0.00264311	-0.0795234	0.746641	0.866866	1.17224e-18	0.573912	4.90452e-11	0.954076	1.17751e-20
C1_09440W	orf19.4807	-0.265123	0.469606	-0.226351	0.632479	-0.0366406	0.942703	0.238394	0.368599	0.200237	0.527763
C1_09450C	NUP188	0.0393167	0.758471	0.0759347	0.707009	-0.149206	0.271638	-0.182783	0.0900021	-0.217395	0.127557
C1_09460W	ERG12	0.146004	0.0759038	-0.00779764	0.981995	-0.149163	0.203822	-0.289133	0.000350898	-0.133667	0.395029
C1_09470C	orf19.4811	0.0269293	0.915381	-0.0848449	0.784616	-0.226824	0.240238	-0.247346	0.0354324	-0.134362	0.453064
C1_09480W	PPT2	-0.0842036	0.75137	-0.00178454	0.998051	0.0822878	0.792606	0.173258	0.436441	0.0922997	0.785843
C1_09490C	GUA1	0.174856	0.0984713	-0.0616966	0.81714	-0.536034	0.000377083	-0.704882	3.59548e-09	-0.466753	0.00230706
C1_09500W	orf19.4814	-0.102676	NA	0.441229	NA	-0.663725	NA	-0.556652	0.427455	-1.10015	0.116364
C1_09510W	YTM1	0.0271502	0.842049	-0.151235	0.355087	-0.620453	3.93355e-07	-0.642331	5.64339e-10	-0.461719	0.000766323
C1_09520C	orf19.4816	-0.0866062	0.637175	0.185903	0.35336	0.0144046	0.951018	0.107771	0.370657	-0.163063	0.290282
C1_09530W	RAM2	-0.0841103	0.736928	0.0438244	0.916656	0.071474	0.72372	0.161814	0.358523	0.0358261	0.886306
C1_09540W	orf19.4818	0.0825531	0.66295	0.136494	0.582414	-0.0260801	0.915616	-0.104398	0.497396	-0.155372	0.419684
C1_09550W	orf19.4819	0.842018	NA	0.354636	NA	0.791817	NA	-0.0428681	NA	0.451647	0.811115
C1_09560C	snR31a	#N/A	#N/A	#N/A	#N/A	#N/A	#N/A	#N/A	#N/A	#N/A	#N/A
C1_09570W	orf19.4820	0.217915	0.228097	-0.31485	0.177809	-0.21471	0.260957	-0.425166	0.000641636	0.108935	0.628997
C1_09580C	LIP1	-0.340172	0.627299	0.75908	NA	0.940574	0.0829987	1.29005	0.00786134	0.193786	0.811115
C1_09590C	LIP10	NA	NA	NA	NA	NA	NA	NA	NA	NA	NA
C1_09600C	LIP6	0.21498	NA	0.393523	NA	0.268748	NA	0.058451	0.954287	-0.119535	0.932923
C1_09610W	orf19.4824	-0.0231983	0.916575	0.144278	0.614132	-0.777758	2.12481e-07	-0.748354	9.28067e-08	-0.914368	9.11455e-08
C1_09620C	orf19.4825	0.123593	0.879643	0.0188153	NA	0.296334	0.606773	0.176585	0.705311	0.281631	0.619883
C1_09630W	IDH1	0.216394	0.269859	0.0504709	0.921341	-0.101284	0.702615	-0.313384	0.0182888	-0.143556	0.574637
C1_09640W	ADE12	-0.102354	0.392788	-0.0397331	0.881839	-0.333324	0.00257489	-0.225331	0.0187173	-0.285946	0.021147
C1_09650W	orf19.4828	-0.495643	0.00439146	-0.0479749	0.922394	0.0920112	0.798231	0.595323	0.00225901	0.149761	0.624436
C1_09660W	DOA1	0.0567633	0.827473	0.121019	0.698499	0.161873	0.461738	0.112507	0.464658	0.0497705	0.84256
C1_09670C	orf19.4830	0.129505	0.90655	-0.37215	NA	0.228609	0.787351	0.101101	0.873394	0.604492	0.395029
C1_09680W	MTS1	0.131487	0.282924	-0.00848305	0.981439	0.00759751	0.971906	-0.117877	0.31796	0.0238016	0.918166
C1_09690W	MLS1	-1.05658	0.191135	0.324351	0.899696	0.297935	0.84502	1.3665	0.183139	-0.0120597	0.99568
C1_09700W	orf19.4834	NA	NA	NA	NA	1.75506	NA	1.3874	NA	1.65398	NA
C1_09710C	orf19.4835	-0.039695	0.956961	-0.573357	0.288895	-0.431765	0.283595	-0.390066	0.189456	0.14725	0.78081
C1_09720W	URA1	-0.19631	0.576526	-0.0354941	0.968732	-0.0910263	0.811938	0.11186	0.630428	-0.0456192	0.904413
C1_09730W	DAM1	0.291814	0.753815	-0.0607231	NA	0.609166	NA	0.323187	0.555423	0.681812	0.265604
C1_09740C	orf19.4837.1	0.159125	NA	0.606452	NA	-0.70108	NA	-0.853346	NA	-1.29527	0.407929
C1_09750W	orf19.4839	0.0100404	0.990812	0.189934	NA	0.0635706	0.911712	0.0576982	0.902622	-0.117676	0.851048
C1_09760C	SHY1	0.675573	0.174785	0.332478	NA	0.0273999	0.971163	-0.635505	0.0798802	-0.293337	0.617248
C1_09770W	orf19.4842	-0.193302	NA	-0.415599	NA	0.790206	NA	1.00331	NA	1.24237	NA
C1_09780C	orf19.4843	0.534304	0.553786	0.265558	NA	0.744965	NA	0.214645	0.741876	0.488725	0.49031
C1_09790C	orf19.4844	-0.0544601	0.820285	-0.109444	0.759455	-0.550658	0.000858412	-0.489358	0.000392295	-0.43371	0.0235652
C1_09800C	TVP18	0.0733084	0.646479	-0.066299	0.81714	0.138596	0.351573	0.0714073	0.518685	0.212465	0.147132
C1_09810W	orf19.4846	0.214385	0.811221	-0.663763	NA	-0.359724	0.644713	-0.573271	0.242177	0.310025	0.712992
C1_09820C	orf19.4847	NA	NA	NA	NA	NA	NA	NA	NA	NA	NA
C1_09830W	SKI3	0.250505	0.546501	0.106006	0.895624	0.0758212	0.858107	-0.169702	0.555423	-0.0218906	0.965572
C1_09840C	orf19.4849	-0.209427	0.0752157	-0.120567	0.533204	0.282903	0.0141499	0.498541	3.16019e-07	0.411456	0.000122192
C1_09850C	orf19.4850	-0.154933	0.552444	0.205776	0.508864	0.00758671	0.985387	0.170981	0.54729	-0.187776	0.579066
C1_09860C	TFA1	0.349914	0.338808	0.163848	0.831937	0.316358	0.349174	-0.0263861	0.933883	0.160293	0.730402
C1_09870W	HCM1	0.881382	0.0976922	0.515621	NA	0.284463	0.754503	-0.599566	0.300164	-0.227672	0.810059
C1_09880C	BUD31	0.25998	0.541484	-0.194874	0.779635	-0.161747	0.743704	-0.423218	0.129594	0.036473	0.95419
C1_09890C	tS(CGA)1	#N/A	#N/A	#N/A	#N/A	#N/A	#N/A	#N/A	#N/A	#N/A	#N/A
C1_09900W	LIP3	-1.24614	NA	0.47152	NA	-0.828143	NA	0.427688	NA	-1.28426	0.0600065
C1_09910C	orf19.4857	0.353335	0.0144605	0.143784	0.643505	-0.254746	0.222487	-0.602722	2.63213e-06	-0.391224	0.0312194
C1_09920W	VPS41	-0.0220073	0.934734	0.0940403	0.765614	0.432504	0.000498832	0.460713	8.65559e-05	0.34633	0.0296025
C1_09930W	orf19.4861	-0.418024	0.155051	-0.150651	0.810403	-0.0735456	0.843343	0.350479	0.0716353	0.0817547	0.845773
C1_09940W	orf19.4861.1	-0.0563799	0.904407	-0.0140604	0.985377	0.127896	0.712965	0.190061	0.376788	0.149054	0.571041
C1_09950C	orf19.4862	0.0173273	0.948599	0.193235	0.380691	0.389128	0.00679923	0.377671	0.00155571	0.203681	0.233665
C1_09960W	PET100	0.0733065	0.635397	-0.1738	0.405841	-0.00221785	0.991411	-0.0695206	0.548607	0.180097	0.27174
C1_09970C	PDC2	0.0779187	0.569389	0.0982906	0.707009	-0.11945	0.440658	-0.191959	0.0910181	-0.209956	0.245054
C1_09980C	orf19.4864	0.00928283	0.96405	0.0315317	0.921127	0.258685	0.0483598	0.256154	0.0219677	0.235342	0.0924856
C1_09990W	SAC1	-0.1454	0.191755	0.0910224	0.619485	0.316916	0.00197399	0.468569	1.39107e-06	0.234012	0.0461413
C1_10000C	CPP1	0.587091	4.22283e-13	-0.0694716	0.791588	0.565606	2.85022e-08	-0.015008	0.902622	0.642687	5.17633e-09
C1_10010C	SWE1	0.377875	2.19355e-05	0.0974993	0.640929	-0.354834	0.0215955	-0.727701	3.4865e-10	-0.444915	0.00168558
C1_10020W	SFU1	0.375283	0.00725918	0.0481239	0.878845	0.209086	0.240238	-0.159842	0.377512	0.169175	0.360375
C1_10030W	DBP3	0.0679016	0.567149	-0.110002	0.62664	-0.542865	0.000122276	-0.604891	8.2443e-07	-0.425426	0.0117933
C1_10040W	ERO1	-0.2666	0.00130406	0.100908	0.566989	-0.0908039	0.49088	0.181878	0.0508114	-0.183857	0.143777
C1_10050W	orf19.4872	-0.169397	NA	1.9437	NA	1.19601	NA	1.38864	NA	-0.731869	0.628997
C1_10060C	orf19.4873	-0.412801	0.710255	0.125775	NA	0.717139	0.622316	1.14602	0.363333	0.596576	0.819638
C1_10070C	MNN23	-0.148533	0.393967	0.106461	0.695688	-0.58729	0.000350522	-0.432809	0.00398899	-0.686291	6.21985e-06
C1_10080W	orf19.4875	0.0784118	0.702319	-0.0488951	0.905953	-0.565766	0.0124466	-0.638371	0.00110159	-0.509782	0.0241314
C1_10090C	orf19.4878	-0.114705	0.391898	-0.0403889	0.874897	0.340701	0.0059976	0.461213	2.03236e-05	0.389103	0.00081621
C1_10100C	NTF2	-2.11779	NA	-2.17183	NA	-1.7891	NA	0.327035	0.28124	0.385276	0.249923
C1_10110W	orf19.4880	1.23162	1.71396e-32	0.307146	0.215503	0.385329	0.0933064	-0.840696	7.76645e-07	0.0859371	0.811648
C1_10120C	orf19.4882	0.00718734	0.966457	0.0563957	0.796501	0.102514	0.460011	0.101756	0.358712	0.0542873	0.765489
C1_10130W	snR10a	#N/A	#N/A	#N/A	#N/A	#N/A	#N/A	#N/A	#N/A	#N/A	#N/A
C1_10140C	orf19.4883	0.106887	0.664686	0.18057	0.493531	0.157243	0.408144	0.0571759	0.773379	-0.0153308	0.961898
C1_10150W	WOR1	2.42621	1.1849e-05	0.279585	NA	2.09548	0.000407257	-0.323712	0.437915	1.81513	3.49476e-05
C1_10160W	MIR1	0.30396	0.00916479	-0.188878	0.308724	-0.109744	0.607553	-0.407346	0.000195381	0.0870616	0.657425
C1_10170W	orf19.4886	2.35123	NA	6.19475	NA	5.67782	NA	3.37727	NA	-0.497188	0.838459
C1_10180C	ECM21	-0.579667	0.00106636	-0.568273	0.0103911	-0.354837	0.0731091	0.232101	0.231656	0.221912	0.368561
C1_10190W	orf19.4888	0.0414298	0.848598	-0.0786435	0.796566	-0.370955	0.069863	-0.406286	0.012533	-0.284303	0.161432
C1_10200C	orf19.4889	0.109593	0.251992	-0.0355126	0.90573	-0.242148	0.0586583	-0.345947	0.000649161	-0.199012	0.21311
C1_10210C	CLA4	0.134894	0.285565	-0.0862254	0.72376	0.504599	6.53081e-06	0.3761	3.91894e-05	0.598416	1.39533e-07
C1_10220C	TPK1	-0.042788	0.829298	0.010633	0.980276	-0.228236	0.139648	-0.178634	0.0819226	-0.230871	0.131713
C1_10230C	orf19.4893	-0.209558	0.339654	0.361218	0.189688	0.709173	3.85588e-07	0.925097	2.97603e-11	0.357543	0.0927245
C1_10240C	orf19.4894	-0.594686	0.375094	0.439889	NA	0.628469	0.227534	1.23236	0.00436376	0.202594	0.729539
C1_10250C	orf19.4895	0.0682075	0.811745	-0.5239	0.0163212	-0.278294	0.205071	-0.340545	0.0674908	0.254076	0.291922
C1_10260C	RPA34	0.069385	0.903927	-0.163949	0.819745	-0.431498	0.25487	-0.496387	0.0704166	-0.260266	0.506177
C1_10270C	SFH5	-0.360377	0.000261851	-0.0988161	0.645938	0.563094	9.56701e-07	0.929701	4.87314e-18	0.66964	2.2675e-08
C1_10280C	orf19.4898	0.048121	0.950713	-0.136463	0.90573	0.515498	0.174893	0.471841	0.0756162	0.660421	0.0648522
C1_10290W	GCA1	-1.44838	1.07433e-20	-0.180666	0.954222	1.70446	0.0264744	3.16075	3.1983e-07	1.89792	0.188512
C1_10300W	MNN12	0.876759	1.85842e-08	-0.489249	0.0690902	0.901239	4.39866e-07	0.030414	0.867597	1.39733	5.08637e-20
C1_10310W	orf19.4901	-0.108453	0.601298	0.253138	0.393016	0.254874	0.130517	0.369999	0.0078153	0.00934036	0.98159
C1_10320W	orf19.4903	-0.0963406	0.548792	-0.042246	0.90573	0.21254	0.197226	0.314897	0.0159976	0.262718	0.107778
C1_10330C	orf19.4904	0.321106	0.706121	-0.130414	NA	0.427874	0.430445	0.110099	0.863025	0.563636	0.299501
C1_10340W	orf19.4905	-0.123725	0.727049	-0.233616	0.558998	-0.261774	0.368625	-0.128852	0.555948	-0.0176859	0.963397
C1_10350C	orf19.4906	0.120439	0.269408	0.263152	0.0494322	0.327326	0.00193574	0.212721	0.017961	0.0722397	0.680821
C1_10360C	orf19.4907	-0.796074	3.24669e-15	0.489747	7.83291e-07	0.111872	0.563288	0.913831	4.10362e-11	-0.369661	0.0119513
C1_10370W	orf19.4908	-1.76764	NA	0.468684	NA	-3.60753	NA	-1.80915	NA	-4.03196	0.0930979
C1_10380C	CBK1	0.150261	0.0863898	0.0131955	0.968852	0.247487	0.0292693	0.103215	0.281838	0.24227	0.0307033
C1_10390C	RPL42	0.0908645	0.305835	-0.128904	0.490184	-0.305929	0.0443701	-0.391317	0.00234653	-0.169886	0.422441
C1_10400C	FGR41	-0.0511898	0.811221	0.204555	0.314311	-1.54707	3.64434e-10	-1.49105	5.42632e-11	-1.74472	4.29924e-15
C1_10410W	orf19.4911	-0.0343807	0.949889	0.813952	0.00183491	-0.23409	0.548045	-0.196156	0.505119	-1.04507	2.10461e-06
C1_10420C	orf19.4912	-0.0956851	0.508259	-0.122924	0.576507	0.148662	0.29277	0.250543	0.020512	0.279579	0.0467955
C1_10430W	PHO8	0.1762	0.668497	0.503661	0.162971	-0.386553	0.357256	-0.555684	0.0940362	-0.880084	0.00480743
C1_10440W	orf19.985	0.136848	0.500587	0.166709	0.523141	-0.0658317	0.80435	-0.19663	0.0979822	-0.22505	0.138267
C1_10450W	GLY1	-0.821201	4.94172e-28	-0.510149	4.18438e-08	-0.382796	0.0557618	0.445605	0.012533	0.135897	0.614108
C1_10460W	orf19.988	0.0850874	0.670218	0.167988	0.46052	0.389555	0.0102424	0.311272	0.00170907	0.229725	0.0652848
C1_10470W	orf19.989	0.155602	0.171723	-0.222217	0.145839	-0.205377	0.151172	-0.354673	1.9192e-05	0.0247186	0.904413
C1_10480W	DJP1	-0.0629416	0.782932	0.0203106	0.968732	0.0404519	0.863245	0.109048	0.399285	0.0274043	0.910155
C1_10490W	LKH1	0.065542	0.627638	-0.113198	0.56882	-0.344213	0.00711095	-0.402815	6.37984e-05	-0.222889	0.126743
C1_10500W	orf19.993	0.136412	0.333857	-0.101263	0.783222	-0.27234	0.0420847	-0.402527	0.000118281	-0.163166	0.522375
C1_10510W	orf19.994	-0.0399775	0.927003	0.480808	0.079072	0.509749	0.0130567	0.556426	0.00301769	0.0377926	0.91652
C1_10520W	orf19.996	-0.66965	0.0801324	0.66411	0.0823432	0.441676	0.143033	1.11653	8.01571e-05	-0.215605	0.581739
C1_10530W	SNL1	0.287632	0.136933	0.4799	0.031499	0.299083	0.400989	0.0168993	0.962211	-0.173165	0.675953
C1_10540C	orf19.998	0.00652255	0.987144	-0.187859	0.563128	-0.144448	0.619815	-0.143337	0.411824	0.0521694	0.853189
C1_10550C	GCA2	-0.5981	0.0115823	0.869597	0.32891	1.53874	0.172908	2.14809	0.0269227	0.681521	0.678341
C1_10560C	orf19.1002	-0.418261	0.118257	0.140129	0.707163	0.0399737	0.911368	0.46582	0.0617298	-0.0917485	0.778577
C1_10570C	orf19.1005	-0.158336	0.887068	-1.1149	NA	-1.61731	NA	-1.44702	0.0249074	-0.499708	0.764201
C1_10580C	orf19.1830	0.0167407	0.985065	-0.0210966	0.985377	0.451695	0.29416	0.442198	0.257558	0.481089	0.180119
C1_10590W	snR62	#N/A	#N/A	#N/A	#N/A	#N/A	#N/A	#N/A	#N/A	#N/A	#N/A
C1_10600C	orf19.1831	3.17019	NA	4.9024	NA	1.24301	NA	-1.93401	NA	-3.65677	NA
C1_10610W	FCY23	0.137354	0.879643	0.0907342	NA	-0.102886	0.895122	-0.235019	0.560771	-0.187314	0.748702
C1_10620W	orf19.1833	0.290483	0.0469181	0.0607234	0.863792	-0.263372	0.179055	-0.549105	6.85633e-05	-0.316622	0.071555
C1_10630C	orf19.1834	0.231072	0.160343	0.314889	0.115744	0.546427	0.000307895	0.321168	0.029117	0.239329	0.196746
C1_10640C	PEA2	0.518514	1.76364e-08	0.0670413	0.804259	0.03818	0.844498	-0.474456	4.65891e-05	-0.0211632	0.940369
C1_10650W	APN2	0.217061	0.182504	-0.0210793	0.968732	-0.00869679	0.973423	-0.219569	0.147073	0.0199707	0.95419
C1_10660W	TBP1	0.105905	0.372923	0.0833295	0.684657	-0.0772748	0.644171	-0.177485	0.126161	-0.152955	0.334574
C1_10670C	RPA190	0.128976	0.204125	-0.0263091	0.933495	-0.330743	0.0514758	-0.453975	0.000765326	-0.296827	0.0921799
C1_10680C	orf19.1840	-0.113947	0.263139	-0.0219274	0.942277	0.422861	0.000401304	0.543246	3.8077e-07	0.453121	0.000328101
C1_10690W	orf19.2352	0.0227723	0.91355	0.0298471	0.941714	-0.364403	0.012871	-0.381586	0.000308144	-0.386596	0.00965691
C1_10700C	NIT3	-0.110046	0.676292	0.111062	0.789216	-0.146116	0.546134	-0.0277042	0.885825	-0.249576	0.249441
C1_10710C	orf19.2350	-0.451279	0.0183331	0.266698	0.346277	0.104973	0.798231	0.562509	0.0301044	-0.152614	0.705062
C1_10720C	MNN2	0.000974919	0.996419	0.101055	0.697623	-0.114948	0.571178	-0.109629	0.323589	-0.208011	0.0980692
C1_10730W	orf19.2346	-0.989198	8.37707e-12	-0.11516	0.72193	-0.654204	1.27652e-05	0.340248	0.0589524	-0.531362	0.0020763
C1_10740C	ASR1	-1.18521	3.96671e-12	0.0860965	0.971717	1.54715	0.0484176	2.74056	5.88082e-06	1.47278	0.206087
C1_10750C	orf19.2343.1	0.0299764	0.902222	-0.0404089	0.913149	-0.128342	0.503944	-0.152632	0.292392	-0.0802942	0.697192
C1_10760W	VPS23	0.146879	0.391222	0.159245	0.585141	-0.0861538	0.675307	-0.226669	0.0523379	-0.237717	0.215769
C1_10770W	SFT2	0.115773	0.661623	-0.0848318	0.864871	0.194193	0.43561	0.0837613	0.710086	0.286612	0.261861
C1_10780C	HNT1	0.0255773	0.976598	0.024638	0.985377	-0.0786941	0.893376	-0.0993107	0.827757	-0.0944832	0.886709
C1_10790W	CDC48	-0.0777663	0.450506	0.0400304	0.846735	0.118965	0.408138	0.203069	0.0685075	0.0870891	0.617248
C1_10800C	ALP1	-0.409351	0.000527335	-0.0868967	0.688058	-0.539812	5.33367e-07	-0.124061	0.407495	-0.445031	5.68131e-05
C1_10810W	orf19.2336	0.283198	NA	-0.622842	NA	-1.03713	NA	-1.36447	NA	-0.413719	NA
C1_10820C	orf19.2335	0.0391385	0.833776	0.392496	0.00977946	-0.118387	0.446035	-0.151881	0.189258	-0.50351	0.000298783
C1_10830W	BIG1	-0.0168449	0.937598	-0.010034	0.979464	-0.0818395	0.624229	-0.0590565	0.649873	-0.0642704	0.764492
C1_10840C	orf19.2333	-0.258263	0.0112004	-0.0803566	0.81714	-0.441117	0.000895774	-0.17623	0.149339	-0.353944	0.0695572
C1_10850W	orf19.2332	0.310899	NA	-0.749394	NA	-0.399259	NA	-0.727673	NA	0.349321	0.865083
C1_10860C	ADA2	0.36141	0.00132874	0.116596	0.640929	0.189074	0.253489	-0.166103	0.248124	0.0806831	0.730402
C1_10870W	RPS17B	0.0789252	0.381252	0.0505789	0.83992	-0.34009	0.00950565	-0.413386	0.000195381	-0.383377	0.0112218
C1_10880W	orf19.2330	0.0276478	0.858042	-0.129106	0.47463	-0.416145	0.00126166	-0.437873	9.62696e-05	-0.27937	0.0614929
C1_10890C	orf19.2328	0.0223917	0.897039	0.124764	0.509636	0.320969	0.00369265	0.305048	0.00046565	0.204067	0.117821
C1_10900C	tI(UAU)1	#N/A	#N/A	#N/A	#N/A	#N/A	#N/A	#N/A	#N/A	#N/A	#N/A
C1_10910C	orf19.2326	0.143349	0.41968	-0.153233	0.523141	-0.553871	1.25877e-05	-0.691137	1.95779e-08	-0.39295	0.008125
C1_10920W	orf19.2325	0.0453896	0.855834	0.061035	0.882945	-0.398662	0.0116526	-0.437836	0.00265532	-0.452118	0.013634
C1_10930C	UBA4	-0.259007	0.0173924	-0.11963	0.647638	-0.407302	0.00192802	-0.142935	0.270521	-0.280101	0.117821
C1_10940C	ERP5	0.0778268	0.509199	0.0630465	0.776259	0.129132	0.266866	0.0570297	0.601492	0.0736473	0.681716
C1_10950C	orf19.2320	0.0823902	0.665869	-0.21661	0.314552	-0.603101	7.19546e-05	-0.68006	4.98263e-08	-0.379038	0.0213243
C1_10960W	orf19.2318.1	-0.0506002	0.82134	-0.00941979	0.979464	-0.121638	0.525221	-0.0654446	0.741876	-0.104269	0.616351
C1_10970W	orf19.2319	0.157428	0.156513	-0.00238652	0.996145	-0.299786	0.0177482	-0.451017	2.9002e-07	-0.289764	0.0423511
C1_10980W	orf19.2317	-0.810659	0.180652	-0.362154	NA	1.32971	8.90167e-06	2.14651	6.89976e-11	1.70591	5.18749e-09
C1_10990C	RTG3	-0.0068115	0.973335	0.162382	0.339548	-0.214187	0.124189	-0.200612	0.0498677	-0.368382	0.00171209
C1_11000C	orf19.2314	0.362132	0.383495	0.209003	0.763982	-0.316069	0.496469	-0.670384	0.0363931	-0.516042	0.175493
C1_11010C	orf19.2313	-0.115767	0.525468	-0.325178	0.0959903	0.0508366	0.836647	0.171246	0.23001	0.383918	0.017641
C1_11020W	orf19.2312	0.181079	0.191307	0.200331	0.308036	-0.0258835	0.911368	-0.201299	0.153048	-0.218497	0.213367
C1_11030W	RPL82	0.121857	0.211051	-0.0479466	0.843398	-0.299598	0.0299346	-0.415447	0.000171567	-0.243972	0.113683
C1_11040W	RPL29	0.200245	0.165511	0.000805437	0.998051	-0.165638	0.34676	-0.360845	0.0159705	-0.158729	0.367036
C1_11050W	orf19.2310	-0.367819	0.303723	0.118784	0.828822	-0.515673	0.104194	-0.141114	0.726242	-0.626367	0.0311943
C1_11060C	RPL2	0.518846	0.494484	0.0662919	0.885241	0.0366604	0.964355	-0.479286	0.547429	-0.0218662	0.982799
C1_11070W	PET127	0.0911951	0.637748	-0.0625289	0.839815	-0.30146	0.0417288	-0.386533	0.000953713	-0.231411	0.102671
C1_11080W	orf19.2308	-0.849176	2.77157e-13	-0.307868	0.209632	-0.882257	6.89359e-06	-0.0265569	0.917104	-0.567385	0.0165117
C1_11090C	orf19.2307	0.062439	0.677727	0.153099	0.35336	0.0159118	0.928361	-0.040481	0.767805	-0.129354	0.403212
C1_11100W	orf19.2306	0.168316	0.332224	0.103919	0.735269	-0.0989294	0.672027	-0.260933	0.0328674	-0.195378	0.276607
C1_11110C	orf19.2305	0.082288	0.585683	0.037562	0.918066	-0.0756919	0.741453	-0.15302	0.337273	-0.105844	0.66454
C1_11120C	orf19.2304	-0.207454	0.0260904	-0.0278986	0.930055	0.108199	0.446183	0.321974	0.000741154	0.143852	0.376518
C1_11130W	FGR16	0.096093	NA	0.114394	NA	0.399644	NA	0.300015	0.69874	0.28672	0.78378
C1_11140W	orf19.2302	0.0352852	0.915056	-0.602235	0.0129947	0.12581	0.636613	0.0987221	0.546328	0.736801	2.36524e-05
C1_11150W	orf19.2301	-0.0218788	0.956961	-0.0236578	0.970281	-0.0849514	0.787461	-0.0570534	0.747512	-0.052973	0.849081
C1_11160C	orf19.2299	0.143079	0.287268	0.0413397	0.90573	-0.44955	0.00512092	-0.58787	2.19341e-05	-0.483606	0.00295645
C1_11170W	WBP1	-0.0274207	0.89753	-0.0120919	0.97701	0.143289	0.368273	0.176911	0.0910733	0.16346	0.35226
C1_11180C	snR64	#N/A	#N/A	#N/A	#N/A	#N/A	#N/A	#N/A	#N/A	#N/A	#N/A
C1_11190W	ARL3	0.046071	0.801656	-0.0841861	0.774498	-0.0175059	0.936026	-0.0575279	0.679142	0.0743767	0.753868
C1_11200W	orf19.2296	-0.532363	5.17068e-10	0.272013	0.640133	0.826489	1.87708e-05	1.36538	7.87541e-15	0.563926	0.255339
C1_11210C	HAP43	-0.203523	0.1555	-0.123167	0.569537	-0.258924	0.0890656	-0.0486299	0.782733	-0.127077	0.482094
C1_11220C	TIM50	0.164693	0.12394	-0.10328	0.618823	-0.187017	0.245418	-0.345702	0.00095361	-0.0760074	0.708535
C1_11230W	FGR39	-0.0313961	0.903927	-0.207674	0.42207	-0.252667	0.137937	-0.214029	0.142691	-0.0367257	0.901191
C1_11240C	CHO1	0.142356	0.189308	-0.0954808	0.643505	0.636259	5.98798e-10	0.49985	1.70092e-07	0.739418	2.38213e-11
C1_11250W	orf19.676	0.495026	0.314614	-0.0611868	NA	0.835601	0.0350041	0.349181	0.345761	0.906611	0.017304
C1_11260C	orf19.675.1	NA	NA	2.32074	NA	2.97531	NA	2.60163	NA	0.681588	NA
C1_11270W	orf19.675	-1.11614	6.4537e-37	0.368971	0.0242354	-0.693244	0.245207	0.430088	0.486105	-1.05279	0.0885553
C1_11280W	orf19.674	-0.0658017	0.846275	0.292239	0.296849	0.182451	0.425342	0.254186	0.160122	-0.101487	0.682691
C1_11290W	orf19.673	-1.6853	0.00393312	0.630366	0.339548	-0.461182	0.556529	1.23553	0.0394818	-1.07003	0.022123
C1_11300C	orf19.672	-0.0464356	0.875458	-0.0526505	0.90573	-0.289225	0.0997028	-0.236865	0.182469	-0.228642	0.235361
C1_11310C	PSP1	-0.0303429	0.846275	0.131224	0.516954	0.278313	0.0186709	0.315081	0.00100707	0.154901	0.345299
C1_11320C	orf19.670.2	-2.3181	0.0054121	0.0269777	0.996145	0.716015	NA	3.05107	NA	0.705525	0.82701
C1_11330C	SMT3	0.305165	0.513103	0.0309329	0.970281	-0.134952	0.689255	-0.437117	0.197399	-0.156421	0.622346
C1_11340W	PRM1	-0.733031	0.0793759	0.775438	0.0599584	-0.516281	0.245418	0.219784	0.566972	-1.28525	1.47759e-06
C1_11350C	TOS4	0.363112	0.000433618	0.096119	0.714872	-0.399074	0.0241416	-0.756424	2.06561e-09	-0.487765	0.00275009
C1_11360W	RPL37B	0.153446	0.15539	-0.0693399	0.747549	-0.390504	0.00610751	-0.538064	1.75367e-05	-0.313606	0.0458989
C1_11370C	orf19.666	0.174198	0.248053	0.367261	0.0458073	0.00677571	0.975808	-0.161393	0.143728	-0.352201	0.02082
C1_11380W	NEP1	0.251132	0.00421204	0.026239	0.936289	-0.226913	0.185287	-0.472068	0.000166408	-0.245473	0.163507
C1_11390W	orf19.664	0.527941	0.475165	0.392043	NA	-0.364715	0.64084	-0.890825	0.067267	-0.753604	0.186293
C1_11400C	GIN4	0.259613	0.00685204	-0.242364	0.142659	-0.0556521	0.753728	-0.309663	0.000631985	0.194357	0.215769
C1_11410C	orf19.8278	0.199676	0.296025	-0.0658221	0.862264	-0.267756	0.156873	-0.46024	0.000433007	-0.193836	0.291
C1_11420W	KRR1	0.0880978	0.398098	-0.0700284	0.76087	-0.524615	0.000226187	-0.607045	6.47107e-07	-0.446988	0.00402573
C1_11430W	orf19.660	0.0139658	0.971064	-0.336027	0.194837	-0.341658	0.182366	-0.35114	0.0713231	0.000688217	0.998945
C1_11440C	GIN1	0.295521	0.00017686	0.124941	0.580042	0.101812	0.545591	-0.188142	0.118631	-0.0155724	0.961898
C1_11450C	SAM2	-0.137032	0.251635	-0.0363338	0.878845	-0.477913	9.10745e-07	-0.3346	0.00160112	-0.433382	2.16677e-05
C1_11470C	DPP1	0.325083	0.442182	0.0479781	0.958999	-0.0501974	0.918047	-0.369716	0.285116	-0.0918229	0.853189
C1_11480W	PHO84	-0.329242	0.000282048	-0.380219	0.00261067	-0.832462	0.000631743	-0.495501	0.235482	-0.443221	0.374305
C1_11490C	BTA1	1.40859	0.0643941	-0.0279243	NA	1.87041	0.0343182	0.458986	0.773839	1.9049	0.0141817
C1_11500C	ARO7	0.213567	0.697016	0.27751	0.693523	0.295114	0.460167	0.0866489	0.826486	0.0252265	0.966863
C1_11510C	orf19.1169	-0.735194	0.000361536	-0.734865	0.00529397	-0.342179	0.361323	0.397933	0.273841	0.400787	0.348251
C1_11520C	ZCF3	0.416359	6.15355e-05	0.209175	0.194384	-0.0228183	0.920103	-0.433133	0.000755584	-0.224347	0.171912
C1_11530C	orf19.1167	-0.879368	0.000428823	-0.64239	0.0368271	-0.706742	0.00686473	0.179995	0.439429	-0.054914	0.876796
C1_11540C	CTA3	0.0107705	0.948599	0.0304494	0.913014	0.0213626	0.895755	0.0169327	0.884471	-0.000816232	0.996865
C1_11550W	GAR1	0.234298	0.00409489	-0.144013	0.284677	-0.486307	0.000248449	-0.714862	1.11115e-09	-0.33455	0.0210763
C1_11560C	orf19.1163	0.218785	0.406586	0.0269378	0.970281	0.11406	0.700379	-0.100624	0.58007	0.0941108	0.737604
C1_11570W	orf19.1162.1	-0.449624	0.415935	-0.27098	0.72193	-0.180399	0.746122	0.275942	0.50025	0.096791	0.854069
C1_11580W	orf19.1162	-0.351625	0.000962931	-0.263338	0.197198	0.0213434	0.929172	0.379034	0.00526083	0.293114	0.127557
C1_11590W	PLD1	-0.17318	0.0499831	0.038858	0.871685	0.595213	1.4506e-07	0.774431	1.50151e-15	0.564461	7.51565e-07
C1_11600W	orf19.1160	-0.115551	0.513191	-0.0755267	0.801397	-0.300653	0.0271456	-0.178502	0.178051	-0.217372	0.175631
C1_11610C	orf19.1159	0.231275	0.0176403	0.153584	0.493284	0.196105	0.102617	-0.0290536	0.830534	0.0500516	0.84641
C1_11620W	orf19.1158	1.80247	NA	1.36046	NA	1.03599	NA	-0.758328	0.363079	-0.310321	0.802717
C1_11630C	FUS1	-2.32641	NA	1.12535	NA	-0.433922	NA	1.85149	NA	-1.53512	NA
C1_11640C	DPP2	0.330403	0.0771158	0.152179	0.683438	0.0936845	0.715911	-0.230551	0.137377	-0.0507694	0.866246
C1_11650W	EGD1	0.160514	0.506495	0.0279879	0.968732	0.0280283	0.924501	-0.128367	0.46489	0.0088946	0.983389
C1_11660W	GAD1	-0.659482	3.30676e-13	-0.243591	0.261194	0.303553	0.180749	0.969359	2.07415e-08	0.555985	0.0131241
C1_11670W	orf19.1152	-0.684455	4.95978e-05	0.0423079	0.924302	0.288528	0.134515	0.978622	2.74097e-08	0.25465	0.214636
C1_11680C	orf19.1150.1	0.395087	NA	0.404218	NA	0.966445	NA	0.573541	NA	0.550725	0.756697
C1_11690W	orf19.1150	0.474892	0.190006	0.259792	0.67697	0.491892	0.157152	0.0240717	0.924437	0.241109	0.442364
C1_11700C	MRF1	-0.426864	0.00165999	-0.254381	0.462075	1.10941	1.11539e-11	1.54257	3.45137e-30	1.37256	4.57914e-11
C1_11710C	orf19.1148	0.676601	NA	1.44835	NA	-1.1471	NA	-1.84065	NA	-2.61639	0.090307
C1_11720W	orf19.1146	0.240253	0.544341	0.510085	0.126714	1.4434	2.4328e-11	1.21187	1.84975e-09	0.941149	1.02667e-07
C1_11730W	orf19.1144	-0.098742	0.455227	-0.068213	0.722905	0.491103	7.3262e-07	0.59572	4.07021e-09	0.567269	1.31637e-08
C1_11740W	orf19.1143	0.124839	0.392702	-0.199576	0.307259	-0.242257	0.0885314	-0.361988	0.000567208	-0.0350495	0.883988
C1_11750W	AVT4	0.0115552	0.967927	0.239914	0.240298	0.0415322	0.851808	0.0358264	0.814982	-0.190809	0.220619
C1_11760C	orf19.1140	0.222153	0.0972299	0.159517	0.493531	0.139638	0.4853	-0.0761047	0.593423	-0.0122815	0.966863
C1_11770C	orf19.1139	0.0662246	0.551575	-0.0946552	0.616363	0.0914362	0.479257	0.0315821	0.78423	0.193835	0.149345
C1_11780W	snR8a	#N/A	#N/A	#N/A	#N/A	#N/A	#N/A	#N/A	#N/A	#N/A	#N/A
C1_11790W	orf19.1137	0.203738	0.27836	-0.0719801	0.83992	-0.0515088	0.815742	-0.248838	0.0915114	0.0284282	0.917329
C1_11800C	orf19.1136	-0.191416	0.573586	-0.372575	0.35336	0.336111	0.285055	0.532256	0.00367043	0.715294	0.00246291
C1_11810W	CAS1	-0.0142647	0.961893	-0.154936	0.571946	0.0525212	0.832793	0.0735578	0.612149	0.215272	0.185941
C1_11820W	tY(GUA)1	#N/A	#N/A	#N/A	#N/A	#N/A	#N/A	#N/A	#N/A	#N/A	#N/A
C1_11830W	tY(GUA)4	#N/A	#N/A	#N/A	#N/A	#N/A	#N/A	#N/A	#N/A	#N/A	#N/A
C1_11840W	zeta-1a	#N/A	#N/A	#N/A	#N/A	#N/A	#N/A	#N/A	#N/A	#N/A	#N/A
C1_11850W	orf19.5282	-1.43185	4.90431e-12	0.063159	0.916719	-0.54969	0.0314116	0.890269	3.96453e-06	-0.603123	0.00137753
C1_11860W	orf19.5281	0.0484975	0.636757	0.12124	0.441253	0.101494	0.40733	0.0589742	0.545302	-0.0120041	0.961813
C1_11870W	MUP1	-0.167455	0.19538	-0.0452342	0.869909	-0.356589	0.00333818	-0.183394	0.0818532	-0.303604	0.00871314
C1_11880W	orf19.5279	0.153912	0.763176	-0.442018	0.514785	0.04245	0.929172	-0.104602	0.761637	0.491254	0.255226
C1_11890W	orf19.5278	-0.549579	0.560561	-0.549039	NA	0.0882682	NA	0.646875	0.32047	0.651829	0.401662
C1_11900C	orf19.5277	0.369265	0.605773	0.161892	NA	0.130298	0.863725	-0.230294	0.667566	-0.0223682	0.984872
C1_11910W	orf19.5276	0.696739	NA	0.644029	NA	0.637733	NA	-0.0526115	0.951573	0.00804312	0.995163
C1_11920W	orf19.5275	-0.256699	0.641193	0.0263735	0.983756	-0.109097	0.838143	0.155686	0.712841	-0.126352	0.823596
C1_11930W	orf19.5274	0.167698	0.21077	-0.0212541	0.954222	-0.165972	0.302856	-0.328265	0.0064128	-0.136935	0.429313
C1_11940C	orf19.5271	0.067229	0.950209	-0.385454	NA	0.132916	0.863083	0.0684477	0.907952	0.533526	0.46313
C1_11950W	orf19.5270	0.194207	NA	-1.62304	NA	0.902153	NA	0.734611	NA	2.56933	NA
C1_11960C	orf19.5269.1	0.278021	0.755001	0.409065	NA	0.685305	0.243477	0.407491	0.43114	0.281545	0.678341
C1_11970C	orf19.5269	0.0703871	0.948599	0.0463672	NA	0.0236915	0.977403	-0.042521	0.944381	-0.0151023	0.989143
C1_11980W	MED10	0.365923	NA	0.41348	NA	-0.0904183	NA	-0.451033	0.520663	-0.497114	0.582465
C1_11990W	orf19.5267	-1.5697	0.00126561	0.298982	NA	-2.79707	2.02018e-05	-1.20688	0.165328	-3.09617	2.78409e-08
C1_12000C	orf19.5266	-0.961389	NA	-0.2018	NA	0.357214	NA	1.30906	NA	0.571138	0.776508
C1_12010C	KIP4	0.28747	0.663012	-0.806237	NA	2.21492	6.2527e-13	1.93252	7.24029e-13	3.01758	1.11793e-25
C1_12020W	orf19.5264	1.33763	NA	3.24307	NA	2.45893	NA	1.13702	NA	-0.783705	NA
C1_12030W	SER33	0.0117114	0.97612	0.137877	0.710598	-0.0991333	0.735356	-0.103453	0.672217	-0.228104	0.363695
C1_12040W	orf19.5262	-1.26182	NA	1.14636	NA	-0.436217	NA	0.826794	NA	-1.56962	NA
C1_12050W	RPN2	-0.120974	0.345572	-0.319796	0.0150191	-0.381844	0.00558053	-0.254587	0.0239379	-0.0539217	0.79722
C1_12060C	orf19.5259	0.0674763	0.827473	0.242439	0.44281	0.123218	0.64435	0.0626413	0.782749	-0.110698	0.702831
C1_12070C	orf19.5258	0.0378572	0.887068	0.248985	0.355317	0.491237	0.000867269	0.459439	2.98705e-05	0.250196	0.212044
C1_12080W	LCB4	-0.0726191	0.941282	0.10196	NA	0.00860389	0.991411	0.0907425	0.869841	-0.0849074	0.904413
C1_12090C	orf19.5256	0.0814823	NA	-2.16621	NA	-2.02974	NA	-2.09544	NA	NA	NA
C1_12100C	PXA2	0.20428	0.302568	-0.0259753	0.968282	0.133739	0.527481	-0.0641016	0.716186	0.168291	0.438047
C1_12110C	orf19.5254	0.495185	NA	-0.179569	NA	0.343389	NA	-0.157288	NA	0.513337	0.723855
C1_12120W	orf19.5253	0.150449	0.737022	-0.186383	0.772492	0.392406	0.145019	0.247619	0.374143	0.584552	0.038743
C1_12130C	ZCF30	0.142968	0.889187	0.111486	NA	0.0587914	0.947971	-0.0820776	0.890208	-0.0447849	0.962234
C1_12140W	orf19.5250	-0.200124	NA	0.272232	NA	0.6094	NA	0.823148	NA	0.349712	0.780277
C1_12150C	orf19.5249	3.71427	NA	0.778664	NA	2.26599	NA	-1.44812	0.202686	1.48151	0.187899
C1_12160W	MSO1	-0.0994081	NA	-0.121743	NA	0.779366	NA	0.87722	0.142272	0.903245	0.226947
C1_12170C	orf19.5247	-0.099618	0.92891	0.154105	NA	0.419835	NA	0.527868	0.309854	0.278328	0.712992
C1_12180C	orf19.5246	-0.0137195	0.960682	0.10604	0.705452	-0.0661371	0.771108	-0.0465145	0.797975	-0.164349	0.410454
C1_12190W	BUL4	0.799877	NA	0.647716	NA	0.429855	NA	-0.367832	NA	-0.208665	0.883172
C1_12200W	MCD4	0.0290122	0.903927	-0.163117	0.534125	0.0550509	0.820882	0.031906	0.855578	0.226474	0.227734
C1_12210W	TRP3	0.0013526	0.994357	0.036022	0.905614	-0.193564	0.111065	-0.188704	0.049869	-0.221807	0.090507
C1_12220W	CDC6	0.496775	1.56608e-08	0.352979	0.0308724	0.00871375	0.975201	-0.48335	0.00211774	-0.336995	0.108002
C1_12230W	SNT1	0.129925	0.164844	0.100535	0.555702	0.0629657	0.645847	-0.0609352	0.563971	-0.0296251	0.875397
C1_12240C	orf19.5239	0.123022	0.569389	0.103964	0.747632	0.103783	0.675575	-0.012086	0.925801	0.00852689	0.970721
C1_12250C	orf19.5238	0.126004	0.36501	-0.0120772	0.972445	0.274284	0.0814995	0.155285	0.198638	0.294506	0.0366631
C1_12260W	VPH2	0.153114	0.639019	0.304543	0.215396	0.710915	0.000111729	0.564413	0.00713819	0.414631	0.017973
C1_12270W	SRT1	0.323876	0.0560798	0.149814	0.619983	0.557706	0.00304001	0.239123	0.174736	0.415365	0.0219245
C1_12280C	orf19.5235	0.161379	0.249995	-0.0181876	0.966095	0.0591363	0.808013	-0.0959545	0.588355	0.0855639	0.729491
C1_12290C	RBD1	0.359539	0.00174607	-0.00813692	0.985302	0.581746	5.69509e-05	0.22937	0.0992466	0.598367	6.33438e-06
C1_12300W	orf19.5233	2.82573	NA	2.64661	NA	2.41968	NA	-0.412236	NA	-0.236625	NA
C1_12310C	CSI2	0.0872269	0.568275	-0.130576	0.52674	-0.399184	0.0206167	-0.480272	0.00100505	-0.260843	0.172067
C1_12320C	ATP19	0.287721	0.00244298	0.00789103	0.984569	0.114323	0.454032	-0.16732	0.135757	0.11422	0.516042
C1_12330W	orf19.5231	-0.622012	NA	-0.931795	NA	-0.484607	NA	0.156545	0.867754	0.452212	0.732161
C1_12340C	MRPS9	0.15107	0.221308	-0.138998	0.478541	-0.0904771	0.624229	-0.23533	0.0203541	0.0563385	0.776496
C1_12350W	orf19.5229	0.0216595	0.907483	0.0964087	0.653777	-0.168816	0.231962	-0.185098	0.0489852	-0.257689	0.0392427
C1_12360C	RIB3	-0.542524	8.53956e-05	-0.369955	0.0513134	-0.303662	0.661309	0.245053	0.706998	0.0747129	0.937776
C1_12370W	orf19.5227	-0.221054	0.329549	-0.00140012	0.998051	-0.163353	0.505706	0.0652617	0.742087	-0.154426	0.552075
C1_12380C	WRS1	0.0556333	0.727497	0.058671	0.822521	-0.265882	0.0480433	-0.315222	0.00252621	-0.316864	0.0164454
C1_12390C	RPL27A	0.0613543	0.520642	-0.0803414	0.722529	-0.442584	0.00325187	-0.498506	0.000156527	-0.355101	0.0477884
C1_12400C	orf19.5225	0.0155843	0.952371	-0.138115	0.528079	-0.199116	0.183269	-0.207999	0.0994179	-0.0527171	0.796473
C1_12410C	PKH2	-0.0553205	0.710389	0.188985	0.21459	0.0910544	0.539548	0.15211	0.100272	-0.0898669	0.546344
C1_12420C	orf19.5223	0.482919	0.348446	0.866345	0.0572235	0.85653	0.0148991	0.383478	0.292458	0.000726734	0.999216
C1_12430W	orf19.5221	-0.0246217	0.900799	0.177186	0.316553	0.20066	0.12758	0.231691	0.0395109	0.0312847	0.889478
C1_12440W	orf19.5220	0.186436	0.448306	0.172037	0.651489	-0.303084	0.153547	-0.483674	0.00287171	-0.468171	0.0222152
C1_12450C	IRA2	-0.118179	0.44717	0.0937902	0.705899	0.131675	0.445136	0.256331	0.00501458	0.0458683	0.804502
C1_12460C	orf19.69.2	-0.218259	0.671034	0.807577	0.073086	0.296493	0.418628	0.520269	0.0952605	-0.505292	0.204363
C1_12470W	orf19.69	-0.338439	0.581498	0.661115	0.208809	0.924132	0.0251438	1.26859	0.000160352	0.272438	0.548751
C1_12480W	orf19.68.2	-0.188402	0.417113	0.0823745	0.850493	-0.134039	0.60333	0.0631955	0.743977	-0.208038	0.344724
C1_12490W	PEP1	-0.00909748	0.959666	-0.0393574	0.893815	-0.0252138	0.916594	-0.00967987	0.958235	0.0226326	0.941996
C1_12500C	tW(CCA)1	#N/A	#N/A	#N/A	#N/A	#N/A	#N/A	#N/A	#N/A	#N/A	#N/A
C1_12510W	RAX2	-0.108794	0.462777	0.0831222	0.732708	0.770777	1.09711e-12	0.88585	9.91565e-27	0.695596	1.74979e-12
C1_12520W	GSG1	0.0161207	0.962513	0.0467776	0.920339	0.33502	0.0505346	0.325148	0.0251309	0.295978	0.0497754
C1_12530C	orf19.3763	-0.240313	0.351481	0.223094	0.495126	0.292894	0.212271	0.5383	0.000115914	0.0777034	0.755938
C1_12540W	orf19.3762	-0.0238205	0.949779	-0.0142199	0.979989	0.175585	0.454172	0.205339	0.201994	0.197694	0.294987
C1_12550C	CDC54	0.152069	0.351481	0.188595	0.273811	-0.0508965	0.821517	-0.197107	0.206904	-0.231915	0.142847
C1_12560C	DLH1	0.812123	0.305711	-0.585579	NA	-0.652131	NA	-1.45502	0.0236135	-0.0542463	0.978489
C1_12570C	orf19.3759	0.405085	0.506014	-0.174337	NA	-0.232801	0.736977	-0.626212	0.125397	-0.047237	0.961898
C1_12580W	orf19.3758	0.137982	0.541397	0.250739	0.272671	0.260478	0.0890656	0.128033	0.469201	0.0168438	0.961208
C1_12590W	ATP20	0.115541	0.365311	-0.251667	0.0979385	-0.0220844	0.92057	-0.131488	0.324428	0.237246	0.137345
C1_12600C	CHR1	-0.069565	0.693748	-0.188503	0.298989	-0.445882	3.93662e-05	-0.370688	0.000924975	-0.249927	0.0870756
C1_12610W	orf19.3755	0.340617	0.000358145	0.100391	0.652188	-0.0271811	0.900116	-0.361506	0.000638712	-0.119755	0.50777
C1_12620W	SPA2	0.278137	0.00170725	0.219543	0.0839621	0.240703	0.0349587	-0.0315755	0.820822	0.0290048	0.886199
C1_12630C	orf19.6360	-0.0543702	0.833776	-0.103691	0.761571	-0.181751	0.441113	-0.121589	0.515605	-0.0706527	0.803104
C1_12640W	orf19.6359	-0.155972	0.658953	0.274608	0.415316	-0.259749	0.473107	-0.0963924	0.802166	-0.526681	0.0864727
C1_12650C	orf19.6358	-0.195832	0.273067	-0.179305	0.458348	0.0281614	0.916594	0.231383	0.151795	0.215908	0.252586
C1_12660W	orf19.6357	-0.314738	0.0347718	-0.329367	0.19532	0.0660804	0.75291	0.386684	0.00289972	0.403904	0.0373445
C1_12670C	orf19.6356	0.0275096	0.91721	0.288811	0.151569	-0.249099	0.152778	-0.270225	0.0531617	-0.530173	0.000192011
C1_12680W	orf19.6355	0.0372438	0.801588	0.0142846	0.971479	-0.396385	0.00610066	-0.427705	0.000153237	-0.403209	0.0102965
C1_12690C	orf19.6354	0.268209	0.402011	0.363478	0.304012	0.462816	0.0737229	0.199361	0.302862	0.105359	0.715602
C1_12700W	orf19.6353	-0.292588	0.0542518	-0.371661	0.121738	0.461234	0.00533014	0.761758	1.39716e-09	0.841072	7.8195e-07
C1_12710C	orf19.6351	-0.0141405	0.963086	0.163072	0.56884	0.146131	0.492567	0.167288	0.12271	-0.00934471	0.97095
C1_12720C	orf19.6350	-1.44451	NA	1.28459	NA	0.276368	NA	1.70617	NA	-0.988365	0.206087
C1_12730W	RVS162	-0.757786	9.80313e-07	0.578676	2.31626e-05	0.0629881	0.851808	0.828341	0.000189414	-0.505314	0.021213
C1_12740W	orf19.6348	-0.0973021	0.606604	-0.0400359	0.918066	0.342844	0.0352406	0.447572	0.000109001	0.391384	0.0037918
C1_12750C	orf19.6347	-0.0921769	0.641193	0.0884973	0.722529	-0.330037	0.0459726	-0.231493	0.154687	-0.410937	0.00615759
C1_12760W	orf19.6346	-0.064972	0.623308	-0.230858	0.256517	-0.501603	6.27193e-05	-0.431127	0.000112619	-0.263062	0.184963
C1_12770W	RPG1A	0.13663	0.222049	0.206604	0.152241	0.0650121	0.676071	-0.0654798	0.622688	-0.133887	0.424298
C1_12780W	RBK1	-0.0598798	0.651447	0.389847	0.00231397	-0.0861705	0.543197	-0.0201542	0.866777	-0.468436	0.000172844
C1_12790C	FEN1	0.125762	0.349757	0.0278792	0.939012	-0.0820145	0.735356	-0.202384	0.209929	-0.102596	0.683289
C1_12800W	orf19.6342	0.797993	0.00402994	0.828275	0.013835	0.290164	0.556527	-0.508541	0.109197	-0.536095	0.126589
C1_12810W	orf19.6341	0.196644	0.136327	-0.00105747	0.998051	0.0303218	0.881128	-0.160411	0.254259	0.0395543	0.866246
C1_12820C	orf19.6340	-0.19203	0.200037	-0.249366	0.20043	-0.439967	0.0212815	-0.242006	0.178951	-0.183225	0.449718
C1_12830C	orf19.4913	0.0516268	0.819373	0.078409	0.796501	0.194384	0.322575	0.149813	0.292392	0.12447	0.500984
C1_12840W	orf19.4914	0.343531	0.0347738	0.337055	0.129984	0.348193	0.0569953	0.0108775	0.958522	0.0188155	0.961208
C1_12850W	BLP1	-4.89007	1.14791e-91	-0.211785	0.944028	1.42039	NA	6.32269	NA	1.64726	0.426112
C1_12860C	orf19.4916	-0.250092	0.35038	-0.869796	0.0019062	-0.0391621	0.907382	0.217391	0.218686	0.836367	0.000365263
C1_12870C	orf19.4917	-0.438446	0.442918	-1.09676	NA	0.119604	0.824858	0.56202	0.142476	1.22341	0.00615759
C1_12880C	orf19.4918	0.80604	0.417752	1.45117	NA	0.682664	NA	-0.127881	0.856852	-0.765671	0.184049
C1_12890W	orf19.4919	-0.0221376	0.984442	-8.17616	NA	0.094887	0.904028	0.127366	0.834719	8.27708	6.3569e-09
C1_12900W	orf19.4921	-0.252576	0.10851	0.250121	0.203642	-0.0208582	0.930455	0.236333	0.0229861	-0.263541	0.0319709
C1_12910W	orf19.4921.1	0.649723	0.0264244	0.0720394	0.929624	0.816743	0.00434815	0.177577	0.368982	0.75426	4.24407e-05
C1_12920C	orf19.4922	0.699968	0.000166909	0.493585	0.0959903	0.846321	2.6938e-07	0.151638	0.4289	0.35832	0.13343
C1_12930C	orf19.4923	-0.86201	0.117679	0.455833	NA	0.118378	0.846433	0.985585	0.0201186	-0.328893	0.516166
C1_12940C	orf19.4923.1	0.838473	NA	2.6786	NA	1.19219	NA	0.346916	NA	-1.35535	NA
C1_12950W	orf19.4924	-0.396884	0.567712	-0.200758	NA	-0.0292057	0.966794	0.372522	0.447896	0.18019	0.789444
C1_12960C	BNI1	-0.355658	0.275639	-0.0592819	0.940352	-0.121128	0.752599	0.240718	0.410206	-0.0535865	0.910967
C1_12970C	SEC2	-0.0971811	0.642784	0.0843074	0.792289	0.155026	0.30364	0.258103	0.063831	0.0781689	0.73777
C1_12980W	snR41b	#N/A	#N/A	#N/A	#N/A	#N/A	#N/A	#N/A	#N/A	#N/A	#N/A
C1_12990W	snR41	#N/A	#N/A	#N/A	#N/A	#N/A	#N/A	#N/A	#N/A	#N/A	#N/A
C1_13000W	snR70	#N/A	#N/A	#N/A	#N/A	#N/A	#N/A	#N/A	#N/A	#N/A	#N/A
C1_13010W	orf19.4929	0.197295	0.166009	0.122762	0.651489	-0.0589363	0.806652	-0.251791	0.0612917	-0.174601	0.402416
C1_13020C	SPC3	0.182485	0.567734	-0.153428	0.737341	0.160018	0.637093	-0.0206714	0.928996	0.319482	0.140482
C1_13030C	orf19.4931	0.179538	0.0155764	0.140831	0.402718	0.0407248	0.845069	-0.133179	0.343669	-0.0926452	0.68544
C1_13040C	snR87	#N/A	#N/A	#N/A	#N/A	#N/A	#N/A	#N/A	#N/A	#N/A	#N/A
C1_13050W	RPL14	0.0444923	0.705235	-0.09617	0.627672	-0.376904	0.00641996	-0.415693	0.000556291	-0.27335	0.104922
C1_13060C	orf19.4932	0.275105	0.00388645	-0.0578908	0.810151	-0.0316919	0.878701	-0.300784	0.00501458	0.0341379	0.873419
C1_13070C	FAD3	0.317168	0.000875767	-0.113272	0.662409	-0.270882	0.143992	-0.581888	3.21412e-05	-0.150039	0.554685
C1_13080W	OP4	4.49417	NA	2.96171	NA	6.30445	0.000828755	1.77851	0.31796	3.3443	0.192709
C1_13090W	orf19.4936	-2.00274	NA	1.60554	NA	1.64652	NA	3.58203	NA	0.0444849	NA
C1_13100W	orf19.4936.1	-1.07996	0.0571313	-1.49675	0.0268127	3.84844	1.82176e-07	4.93143	5.93518e-08	5.36474	9.19747e-08
C1_13110C	CHS3	-0.0399806	0.768874	0.0190411	0.949287	0.42824	2.87919e-05	0.47409	6.40928e-10	0.416987	7.08272e-05
C1_13120C	MON2	-0.196575	0.123103	-0.0312212	0.928089	0.0011888	0.996077	0.204786	0.0561207	0.0408733	0.838425
C1_13130C	orf19.4940	0.117076	0.397779	-0.15944	0.385021	-0.335471	0.00857014	-0.445879	4.757e-07	-0.167734	0.202974
C1_13140C	TYE7	-2.1216	3.47748e-56	-1.00869	3.0462e-09	-1.99549	0.0133243	0.136675	0.898461	-0.9782	0.356264
C1_13150W	orf19.4942	-1.00191	0.149555	-0.764684	NA	-1.90857	NA	-0.895141	0.380846	-1.1279	0.342423
C1_13160W	PSA2	-1.99054	0.000418706	-0.256819	NA	1.11801	0.0280827	3.11542	7.24029e-13	1.38376	0.0116507
C1_13170C	MSH6	0.254023	0.00745546	0.131467	0.481282	-0.0157411	0.940364	-0.263957	0.0163773	-0.139489	0.407023
C1_13180W	orf19.4946	-0.15726	NA	0.271361	NA	0.662321	NA	0.824442	0.161195	0.406256	0.598022
C1_13190W	orf19.4947	-0.550523	0.00207802	-0.21211	0.529528	0.150215	0.687761	0.706897	0.00258352	0.371137	0.220165
C1_13200C	REX3	-0.0840594	0.764132	0.0396738	0.943151	0.065513	0.814133	0.155171	0.274848	0.033492	0.913497
C1_13210C	orf19.4949	-0.283444	0.725507	0.42086	NA	-0.614683	0.288765	-0.321001	0.542988	-1.02207	0.104922
C1_13220C	AKR1	0.0943544	0.665545	0.355771	0.0821803	0.415178	0.00589064	0.327738	0.00753982	0.0671761	0.78497
C1_13240W	orf19.4951	-0.62882	0.000280917	-0.00605223	0.99181	0.226629	0.166996	0.86117	3.60688e-07	0.240771	0.176484
C1_13250W	orf19.4952	-0.171897	0.33976	0.433895	0.000873644	0.304636	0.0203484	0.481921	0.0001732	-0.121157	0.423303
C1_13260W	orf19.4952.1	0.0880418	0.712428	-0.262464	0.23731	-0.193512	0.358551	-0.273912	0.036451	0.0775985	0.706172
C1_13270W	orf19.4953	-0.185821	0.349056	-0.0931474	0.81002	0.302104	0.130393	0.496327	8.03375e-05	0.404404	0.0153734
C1_13280C	orf19.4954	0.223301	0.0579335	0.155879	0.412651	0.211923	0.148629	-0.00514381	0.97565	0.0637557	0.78378
C1_13290W	orf19.4955	-0.371786	0.651447	-0.29738	NA	-1.14247	0.0830151	-0.763296	0.285379	-0.833041	0.230265
C1_13300C	RPN1	-0.123485	0.129333	-0.0919336	0.56937	-0.10188	0.406284	0.0279874	0.795153	-0.00186636	0.993275
C1_13310W	ECM25	0.109611	0.904437	-0.0412949	NA	-0.00774912	0.99293	-0.115104	0.808607	0.0390692	0.964917
C1_13320C	orf19.4959	0.215227	0.605003	0.275248	0.582402	-0.103607	0.816576	-0.317471	0.222466	-0.374036	0.183857
C1_13330C	orf19.4960	0.171514	0.284642	0.220872	0.260745	0.188985	0.283798	0.0234917	0.892132	-0.0238929	0.929218
C1_13340W	tara-1a	#N/A	#N/A	#N/A	#N/A	#N/A	#N/A	#N/A	#N/A	#N/A	#N/A
C1_13350W	STP2	0.0330262	0.833776	0.156467	0.423072	-0.0742254	0.649904	-0.101125	0.454578	-0.223279	0.194939
C1_13360C	RMP1	0.0715274	0.78551	0.154938	0.627672	-0.180722	0.394612	-0.246515	0.0726117	-0.328259	0.0544183
C1_13370W	orf19.4963	-0.0423436	0.813179	0.0299755	0.932531	-0.161456	0.362754	-0.11364	0.451244	-0.183851	0.321529
C1_13380W	orf19.4964	-0.131571	0.544557	-0.0286779	0.953055	-0.453382	0.00687258	-0.316322	0.0137194	-0.416879	0.00390727
C1_13390W	orf19.4965	-0.335716	0.26636	-0.352373	0.358309	-0.0458841	0.910738	0.298889	0.071899	0.3149	0.163318
C1_13400C	AGC1	0.117541	0.470861	-0.168067	0.49305	-0.224208	0.180516	-0.335747	0.00236711	-0.0486147	0.853189
C1_13410W	COX19	-0.0699564	0.749538	-0.320692	0.118316	-0.202263	0.212501	-0.126903	0.387768	0.125658	0.581873
C1_13420C	KEM1	0.0287172	0.850031	-0.048285	0.844013	-0.160354	0.253092	-0.183402	0.0491172	-0.103992	0.506177
C1_13430C	orf19.4970	-3.64074	3.5134e-15	-0.88508	0.165747	-0.0243468	0.978303	3.6214	4.96698e-09	0.870388	0.507282
C1_13440C	OFI1	-2.74643	NA	-0.894738	NA	0.536113	0.668269	3.26014	0.103493	1.44869	0.188739
C1_13450W	HYR1	-1.06413	0.442276	-4.11741	2.18581e-05	4.6911	1.35358e-11	5.75763	8.86056e-26	8.81668	1.38001e-80
C1_13460W	orf19.4976	0.58602	NA	-0.545718	NA	1.20173	NA	0.635726	NA	1.7885	NA
C1_13470W	KNS1	-0.02694	0.978542	0.32266	NA	2.0556	9.53833e-10	2.09159	2.96874e-09	1.74494	6.31693e-07
C1_13480W	HSP70	-0.280792	0.00184074	0.139769	0.581972	0.737796	5.54918e-06	1.02488	3.85103e-13	0.606777	0.00141361
C1_13490C	orf19.4981	-0.413199	0.569196	0.140489	NA	0.594321	0.306254	1.0162	0.0394818	0.463768	0.452719
C1_13500C	snR3a	#N/A	#N/A	#N/A	#N/A	#N/A	#N/A	#N/A	#N/A	#N/A	#N/A
C1_13510C	TGL99	-0.337506	0.00611409	-0.267785	0.14615	-0.0292458	0.891161	0.315166	0.0141119	0.24668	0.127557
C1_13520C	MCU1	0.0669597	0.770794	-0.185854	0.462075	-0.0518694	0.826756	-0.113488	0.473164	0.141768	0.48895
C1_13530W	orf19.4984	#N/A	#N/A	#N/A	#N/A	#N/A	#N/A	#N/A	#N/A	#N/A	#N/A
C1_13540W	GUP1	0.0810299	0.699285	0.244439	0.247907	0.5831	1.79679e-05	0.508634	2.26435e-06	0.34636	0.0146403
C1_13550C	NUP49	0.128038	0.196914	0.132745	0.509636	-0.128541	0.39666	-0.250659	0.0183931	-0.253755	0.114704
C1_13560W	orf19.4988	0.0108957	0.977315	0.041315	0.939817	0.0244883	0.940364	0.0211897	0.893922	-0.00791719	0.978284
C1_13570W	MPT5	-0.333807	0.487855	-0.221057	0.761571	0.508217	0.140227	0.844396	0.000295117	0.73822	0.00458102
C1_13580W	SEC18	-0.0630388	0.913894	0.210166	0.761571	0.64245	0.0482225	0.712217	0.00548894	0.44165	0.197022
C1_13590W	orf19.4995	-1.39937	NA	-0.757492	NA	-0.523436	NA	0.90043	NA	0.236868	NA
C1_13600W	orf19.4996	-1.66346	NA	-1.67023	NA	0.164305	NA	1.84231	NA	1.90637	NA
C1_13610C	KIS2	0.58607	0.24129	0.657055	NA	0.712876	0.0862355	0.132641	0.750481	0.0647726	0.919198
C1_13620W	ROB1	-0.770918	1.45416e-13	0.157291	0.396338	-1.14686	3.46401e-20	-0.370021	0.00777907	-1.29614	6.16468e-27
C1_13630W	CYB2	-0.211175	0.847368	-0.128192	NA	0.923794	0.157152	1.14581	0.0395109	1.06436	0.26482
C1_13640W	CUP2	0.0071684	0.994237	0.0125276	NA	-0.106929	0.870561	-0.10554	0.85236	-0.107236	0.880808
C1_13650C	orf19.5003	0.0436191	0.969427	0.0382107	NA	0.262541	0.720413	0.226334	0.668067	0.235466	0.717179
C1_13660W	RAD54	0.0431898	0.933249	0.150788	0.833133	-0.104809	0.797919	-0.145478	0.606389	-0.24723	0.569056
C1_13670W	OSM2	-0.559014	0.232142	0.382899	0.589888	0.0573946	0.935382	0.622504	0.17957	-0.316796	0.618389
C1_13680C	GCV3	-0.00517325	0.990354	-0.208605	0.573707	-0.0600851	0.856253	-0.0496687	0.843355	0.156134	0.598022
C1_13690C	orf19.5006.1	-0.0115439	0.984542	0.174219	0.751971	0.993166	0.258701	1.01271	0.223202	0.825648	0.422856
C1_13700W	ACT1	-0.181802	0.140128	-0.0689264	0.854443	0.125392	0.502121	0.313234	0.0187745	0.20265	0.395992
C1_13710C	DAD1	0.00693077	0.995391	-0.111625	NA	-0.192242	NA	-0.191909	0.790901	-0.0730526	0.951067
C1_13720W	orf19.5009	0.210021	0.564747	0.0447114	0.951998	-0.154003	0.656991	-0.358736	0.168752	-0.191792	0.569711
C1_13730C	DIM1	0.543662	0.224262	0.0875008	NA	-0.0976897	0.878262	-0.63843	0.0702046	-0.177595	0.768547
C1_13740W	KAR9	0.262737	0.606029	0.378097	0.523141	1.349	5.42553e-06	1.08895	6.06707e-09	0.975468	3.12219e-06
C1_13750C	orf19.5012	0.255682	NA	0.100349	NA	-0.523062	NA	-0.778906	0.385621	-0.618591	0.607421
C1_13760W	AGM1	0.138436	0.787494	0.244876	0.719745	0.572367	0.0662551	0.441662	0.0646858	0.339893	0.324321
C1_13770C	orf19.5014	0.0664399	0.960254	-0.610445	NA	0.0729535	NA	0.0113846	0.986258	0.694903	0.390432
C1_13780W	MYO2	-0.012826	0.978367	-0.00636454	0.996145	0.296309	0.22768	0.314902	0.0766921	0.313151	0.259179
C1_13790C	orf19.5016	0.228527	0.792209	-0.414116	NA	0.120559	0.868745	-0.100922	0.869475	0.544079	0.414435
C1_13800C	DUR32	-1.3275	NA	-0.877665	NA	0.0509953	NA	1.38354	NA	0.93348	0.420583
C1_13810W	orf19.5019	-0.308779	0.524302	-0.721328	0.137045	0.332927	0.410885	0.647954	0.0418784	1.06275	0.000684974
C1_13820C	orf19.5020	0.511658	0.332402	0.090523	NA	-0.226877	0.73642	-0.731921	0.0440229	-0.306136	0.607568
C1_13830C	PDX1	0.220984	0.442918	0.311419	0.384164	0.160592	0.561883	-0.0547689	0.811872	-0.141673	0.632681
C1_13840W	orf19.5022	-0.257679	0.657416	-0.252801	NA	0.108631	0.845069	0.372802	0.379142	0.370355	0.483655
C1_13850C	DAL7	NA	NA	1.74389	NA	2.59737	NA	2.23322	NA	0.86222	NA
C1_13860C	GND1	0.144713	0.46824	0.00438825	0.996145	0.015511	0.954931	-0.12329	0.427407	0.0199622	0.961898
C1_13870W	MET3	0.189464	0.541569	0.116885	0.800288	-0.205601	0.460011	-0.388755	0.122613	-0.31468	0.252243
C1_13880C	orf19.5026	0.220492	0.712039	0.0802724	0.947032	0.282132	0.563963	0.0694851	0.854405	0.212415	0.677694
C1_13890C	tA(AGC)7	#N/A	#N/A	#N/A	#N/A	#N/A	#N/A	#N/A	#N/A	#N/A	#N/A
C1_13900C	LCB2	0.104755	0.786949	-0.0297579	0.970281	0.156167	0.645847	0.0548086	0.852029	0.19292	0.549487
C1_13910C	MODF	0.30063	NA	0.296575	NA	0.251877	NA	-0.0458154	0.951999	-0.0323042	0.976745
C1_13920W	DOS2	-0.359036	0.556757	-0.255762	NA	0.374269	0.440658	0.741411	0.0364685	0.640086	0.117821
C1_13930W	SSK1	0.0240474	0.976778	-0.244284	NA	0.303027	0.527475	0.285962	0.455904	0.558933	0.248993
C1_13940W	SIM1	0.843708	5.84711e-10	0.113073	0.811915	-0.298432	0.298464	-1.13784	6.4639e-10	-0.403642	0.162416
C1_13950C	orf19.5033	0.172431	NA	-0.296531	NA	0.129911	NA	-0.0330975	NA	0.423511	0.757771
C1_13960W	YBP1	0.0116626	0.989614	0.167702	0.848624	0.13326	0.825103	0.12391	0.792211	-0.0283414	0.969097
C1_13970C	HPC2	0.004359	0.995715	-0.0655951	NA	-0.192049	0.752599	-0.189346	0.71607	-0.116792	0.879515
C1_13980C	DUR7	0.0615564	NA	0.0852979	NA	0.489058	NA	0.428738	0.615506	0.415246	0.684958
C1_13990W	OCA6	0.0324948	0.941282	0.087523	0.867007	0.142928	0.614469	0.117692	0.629951	0.0645913	0.853189
C1_14000C	DOA4	-0.0456194	0.97133	0.213788	NA	0.456394	0.523936	0.508492	0.37719	0.252127	0.767815
C1_14010W	CSK1	NA	NA	NA	NA	NA	NA	NA	NA	NA	NA
C1_14020W	orf19.7209	2.35123	NA	2.4925	NA	1.75506	NA	-0.587414	NA	-0.720962	NA
C1_14030W	orf19.7210	-0.923992	NA	0.555128	NA	0.650516	NA	1.57764	0.0151171	0.110544	0.904413
C1_14040W	orf19.7212	-0.514955	0.0551138	0.212724	0.590643	0.266447	0.282991	0.787299	0.000627866	0.0610117	0.873419
C1_14050C	orf19.7213	0.313739	0.710919	0.338786	NA	0.316804	0.679787	0.0125327	0.982149	-0.00668765	0.993717
C1_14060W	orf19.7214	-0.0639042	0.918163	0.0347074	0.976336	1.43461	7.80359e-08	1.50492	1.91549e-13	1.40605	1.97661e-06
C1_14080W	orf19.7215	0.184855	0.524195	-0.052626	0.939012	-0.281871	0.269466	-0.462205	0.0106908	-0.22107	0.443586
C1_14090W	orf19.7215.3	-1.28437	0.312831	-1.59181	0.275311	-1.4517	0.188693	-0.16572	0.295042	0.146265	0.473766
C1_14100W	YPT52	0.422782	0.492087	0.148948	NA	0.545112	0.213708	0.132194	0.776731	0.407515	0.377598
C1_14110C	RPL4B	0.155705	0.412816	-0.198268	0.47327	-0.487746	0.00679131	-0.639227	4.82659e-08	-0.281235	0.142216
C1_14120C	RBE1	0.337817	0.598139	0.139442	NA	-3.52325	NA	-3.88381	1.05551e-09	-3.67457	5.12784e-08
C1_14130W	FTR1	0.402527	0.351481	-0.725349	0.182012	0.0377419	0.945203	-0.358762	0.159361	0.773097	0.017304
C1_14140C	SET3	-0.655427	0.0377138	-0.276069	0.67697	0.22128	0.59983	0.885501	0.0018317	0.505164	0.219311
C1_14150C	PAM16	0.304399	0.553856	-0.326069	NA	-0.260138	0.630516	-0.559124	0.133548	0.0727053	0.923038
C1_14160W	orf19.7223	0.597861	0.186662	0.406449	NA	0.100489	0.863198	-0.490473	0.172601	-0.295007	0.606757
C1_14170W	orf19.7224	-0.130011	0.80132	0.126045	0.867806	0.351975	0.301991	0.485546	0.0249794	0.23217	0.477063
C1_14180W	orf19.7225	-0.901522	0.185029	-0.16893	NA	-0.620252	0.346913	0.291276	0.658516	-0.438954	0.473766
C1_14190C	orf19.7227	-1.96312	NA	-0.577269	NA	0.482077	NA	2.44861	NA	1.06312	0.322119
C1_14200W	orf19.7228	0.0922042	0.927003	0.0954517	NA	-0.137358	NA	-0.219564	0.73064	-0.221802	0.79535
C1_14210C	IML2	-0.176552	0.769788	0.0378908	0.972066	0.243265	0.566296	0.424163	0.228548	0.214979	0.642287
C1_14220C	FTR2	0.516446	0.122215	-0.171357	0.798961	0.395304	0.1758	-0.116354	0.733354	0.575426	0.0427794
C1_14230C	IRR1	0.321884	0.487855	-0.0961918	0.930602	0.0139047	0.977499	-0.302558	0.420698	0.122207	0.849094
C1_14240W	orf19.7234	0.268323	0.424085	-0.0739891	0.924612	0.0255522	0.952176	-0.238464	0.310062	0.106575	0.791186
C1_14250C	orf19.7235	0.0540703	0.951208	0.157197	NA	0.154117	0.80874	0.107813	0.836204	0.00674006	0.993418
C1_14260C	TIF35	0.0653437	0.829736	-0.254473	0.386367	-0.349365	0.0782096	-0.408963	0.0232008	-0.0868246	0.77639
C1_14270W	orf19.7237	-0.600509	NA	-0.481382	NA	-0.379159	NA	0.232826	0.814608	0.118375	0.937776
C1_14280C	NPL3	0.147262	0.589543	0.158848	0.728581	0.281098	0.563333	0.13686	0.850407	0.128047	0.903358
C1_14290C	MDG1	0.20119	0.269408	0.118539	0.762741	0.640673	0.040682	0.444819	0.136538	0.529585	0.109403
C1_14300C	NCR1	-0.00963463	0.990812	0.238915	NA	0.743847	0.0290698	0.760719	0.00899377	0.517583	0.230227
C1_14310W	orf19.7243	0.682091	0.149337	-0.179569	NA	0.0335942	0.962328	-0.643223	0.0728644	0.224582	0.785843
C1_14320C	orf19.7244	0.0675737	0.930818	0.246574	NA	-0.305463	0.586086	-0.366299	0.417059	-0.542484	0.27588
C1_14330W	orf19.7245	0.166302	0.880398	-0.269732	NA	-0.598056	NA	-0.760239	0.20491	-0.319161	0.745292
C1_14340C	RIM101	-0.384025	0.101571	-0.33163	0.339548	-0.592705	0.00829528	-0.200419	0.399014	-0.252228	0.407023
C1_14350W	orf19.7250	-0.210526	0.809929	0.133361	NA	-0.0763295	0.91839	0.142088	0.834326	-0.203449	0.782539
C1_14360C	WSC4	-0.0550196	0.956961	0.398334	NA	0.186007	0.769703	0.245785	0.630319	-0.202355	0.763463
C1_14370W	orf19.7252	NA	NA	1.07189	NA	2.19626	NA	1.83192	NA	1.13492	NA
C1_14380C	orf19.7254	0.0420697	0.954169	-0.0276052	0.98337	-0.499535	0.23132	-0.534365	0.133368	-0.464686	0.329228
C1_14390W	RPC10	0.358211	NA	-0.416088	NA	-0.210287	NA	-0.559242	0.441133	0.203414	0.886987
C1_14400C	MLH3	0.325456	0.694936	-0.0247521	NA	0.16301	NA	-0.156091	0.783607	0.195937	0.800964
C1_14410W	orf19.7256	0.367432	0.614203	-0.512221	NA	-0.157349	0.836696	-0.523954	0.254394	0.361431	0.636389
C1_14420W	DDI1	-0.501207	0.305953	-0.17799	0.836742	-0.120839	0.820296	0.385455	0.236447	0.065607	0.90103
C1_14430C	orf19.7260	0.115397	0.909975	-0.579356	NA	-0.174023	NA	-0.279053	0.700845	0.410936	0.723547
C1_14440C	GDI1	-0.0946004	0.856691	0.00244824	0.998051	0.530676	0.081126	0.631838	0.00193551	0.538027	0.0123694
C1_14450C	orf19.7263	0.118885	0.822409	-0.173067	0.810551	-0.46535	0.248087	-0.573136	0.0368118	-0.280144	0.461136
C1_14460W	orf19.7264	0.212874	0.548792	-0.0204282	0.985012	-0.00877964	0.982327	-0.217054	0.326794	0.0200251	0.969916
C1_14470W	orf19.7265	0.218031	0.695055	0.221181	0.801397	0.113179	0.843291	-0.0954489	0.825152	-0.0973884	0.879998
C1_14480W	orf19.7266	0.422642	NA	-0.308582	NA	0.385902	NA	-0.0303998	0.975046	0.713544	0.581739
C1_14490C	SAM35	0.122761	NA	-0.224313	NA	-0.757176	NA	-0.877149	0.234444	-0.525012	0.648274
C1_14500C	orf19.7269	0.148919	0.729977	-0.0277507	0.972824	-0.0733986	0.838143	-0.216973	0.465322	-0.0362946	0.948499
C1_14510C	san-1a	#N/A	#N/A	#N/A	#N/A	#N/A	#N/A	#N/A	#N/A	#N/A	#N/A
C1_14520W	orf19.7270	0.0720704	0.61686	-0.384025	0.00131917	-0.379866	0.000867269	-0.445735	4.01238e-06	0.0121672	0.961898
C1_14530W	orf19.7271	-0.161754	0.189632	-0.139857	0.458348	0.212935	0.151846	0.381254	0.00133289	0.360953	0.00975562
C1_14550C	orf19.7272	-0.10082	0.709938	0.16508	0.610903	0.240551	0.251354	0.346718	0.00490856	0.0826562	0.714597
C1_14560C	orf19.7274	0.014366	0.950733	-0.0177306	0.967335	0.0282799	0.881253	0.0201686	0.89771	0.0541196	0.796706
C1_14570C	FGR24	0.0293041	0.984442	-0.326867	NA	0.16615	NA	0.142277	0.840501	0.506356	0.488744
C1_14580C	orf19.7277	-0.0967124	NA	-0.202898	NA	-0.341106	NA	-0.236049	0.771147	-0.121909	0.922644
C1_14590C	TLO4	-0.365997	0.386485	-0.422586	0.449044	-0.665306	0.0479298	-0.292793	0.427306	-0.235546	0.632681
C1_14600C	rho-1a	#N/A	#N/A	#N/A	#N/A	#N/A	#N/A	#N/A	#N/A	#N/A	#N/A
C1_14630C	orf19.7278	2.69035	NA	1.74389	NA	2.45893	NA	-0.220618	NA	0.717	NA
C2_00010W	TLO5	-0.221945	0.311898	-0.226188	0.425288	-0.385961	0.0441466	-0.156203	0.356115	-0.151778	0.481753
C2_00020W	rho-2a	#N/A	#N/A	#N/A	#N/A	#N/A	#N/A	#N/A	#N/A	#N/A	#N/A
C2_00030W	RRN3	-0.0300923	0.961893	-0.29624	0.659923	-0.270145	0.514076	-0.235013	0.500184	0.0338187	0.962197
C2_00040C	tV(CAC)1	#N/A	#N/A	#N/A	#N/A	#N/A	#N/A	#N/A	#N/A	#N/A	#N/A
C2_00050C	orf19.1920	NA	NA	NA	NA	NA	NA	NA	NA	NA	NA
C2_00060C	orf19.1917	0.0114925	0.98395	-0.267716	0.585141	-0.283946	0.363841	-0.288196	0.256064	-0.00765192	0.989604
C2_00070C	MPP10	0.186729	0.635397	-0.189546	0.721835	-0.587804	0.0251438	-0.769643	0.000925091	-0.390803	0.166418
C2_00080C	FAV3	0.298447	0.775901	-0.105064	NA	-0.0430745	NA	-0.335597	0.557227	0.0728772	0.952027
C2_00090W	orf19.1913	0.0530725	0.811751	-0.0878182	0.766932	-0.340328	0.0480577	-0.3868	0.00221255	-0.24414	0.138151
C2_00100C	PGA52	0.198728	0.0759038	-0.206562	0.19735	0.0713511	0.740926	-0.1211	0.450475	0.286365	0.0843781
C2_00110W	orf19.1910	0.159302	0.537398	-0.509647	0.0873593	-0.35873	0.09765	-0.510806	0.00086606	0.157964	0.632681
C2_00120C	EMC9	-0.00633217	0.972837	-0.0467916	0.854443	0.107237	0.475853	0.119612	0.283229	0.162217	0.261945
C2_00130W	orf19.1906	0.865125	0.110779	0.805525	NA	0.859338	0.07772	-0.000819255	0.998372	0.0581831	0.93485
C2_00140W	NDT80	0.144088	0.247129	-0.138741	0.387417	-0.340758	0.0012032	-0.478726	8.06856e-06	-0.193769	0.141884
C2_00150W	LEU5	0.00836935	0.973463	0.00938002	0.985302	-0.0634161	0.767705	-0.0658661	0.622092	-0.0652363	0.796783
C2_00160C	NAT2	-0.0237368	0.907483	-0.242537	0.1372	-0.173649	0.358446	-0.142874	0.367642	0.0775532	0.748702
C2_00170C	orf19.2115	0.181038	0.0209193	-0.118434	0.4415	-0.385042	0.000620096	-0.560255	7.46082e-10	-0.258757	0.0396625
C2_00180C	orf19.2114	-0.136358	0.732485	0.13586	0.803804	-0.216174	0.531422	-0.0720798	0.827356	-0.341486	0.250609
C2_00190C	orf19.2113	0.033507	0.870499	-0.0046724	0.991424	-0.0156811	0.93813	-0.042737	0.777053	-0.00286949	0.990217
C2_00200W	orf19.2112	-0.0791493	0.727802	-0.277751	0.1372	-0.272749	0.0829032	-0.186576	0.203983	0.0131089	0.962197
C2_00210W	RPL38	0.13766	0.721625	0.148228	0.811915	0.0826523	0.845069	-0.0520667	0.863783	-0.05717	0.912814
C2_00220C	orf19.2111	0.21518	0.0299431	-0.0332406	0.923683	0.0201079	0.909	-0.189232	0.0713231	0.0611365	0.786912
C2_00230W	orf19.2110	0.119031	0.473248	-0.0045131	0.993448	0.326463	0.0133857	0.214035	0.0919877	0.338825	0.0135856
C2_00240C	SOD6	0.0743517	0.75137	-0.108658	0.752503	0.203524	0.320066	0.136423	0.482597	0.320644	0.12912
C2_00250W	STF2	-4.40122	1.25849e-60	0.171358	0.962649	0.867286	0.532138	5.26541	3.61833e-07	0.709602	0.765458
C2_00260C	MUQ1	-0.149898	0.481611	-0.354257	0.0163212	-0.0685039	0.748603	0.0873266	0.686951	0.293949	0.0659911
C2_00270C	orf19.2106	-0.350313	NA	0.337811	NA	0.0832893	NA	0.43808	0.580987	-0.246465	0.790575
C2_00280C	orf19.2105	0.182452	0.657416	0.188846	0.714872	0.080466	0.86222	-0.100168	0.757444	-0.104407	0.79535
C2_00290W	orf19.2104	1.17507	NA	0.404957	NA	0.834037	NA	-0.333003	0.670407	0.445347	0.644361
C2_00300C	CKB1	0.225916	0.75137	0.141919	NA	-0.00812844	0.991411	-0.233017	0.560046	-0.140616	0.826794
C2_00310W	orf19.2103	NA	NA	NA	NA	NA	NA	NA	NA	NA	NA
C2_00320W	orf19.2101	-0.136192	0.876244	-0.364445	NA	0.229679	0.704587	0.372833	0.425159	0.60227	0.253497
C2_00330C	HIR1	0.0894511	0.70767	0.303574	0.162971	0.299723	0.13755	0.216084	0.179832	0.00445895	0.990007
C2_00340C	ARO8	-0.183091	0.606491	-0.0664581	0.921341	-0.0924906	0.811938	0.0991023	0.7107	-0.015129	0.970929
C2_00350W	orf19.2097	-0.10416	0.614163	-0.0485764	0.905953	-0.160941	0.426462	-0.0498543	0.77365	-0.10393	0.624436
C2_00360C	orf19.2095	0.101436	0.481611	-0.0242393	0.94408	-0.141167	0.363625	-0.236578	0.00476281	-0.109172	0.485232
C2_00370W	PDR6	-0.220984	0.389233	0.207473	0.542339	-0.252719	0.317307	-0.0277365	0.905184	-0.452864	0.0201427
C2_00380C	RFA1	0.424126	0.0626467	0.240238	0.569537	-0.0460682	0.893376	-0.464641	0.0174567	-0.277808	0.319158
C2_00390C	orf19.2092	0.076791	0.919087	0.0609167	0.955237	-0.185748	0.715186	-0.255937	0.55365	-0.239643	0.591295
C2_00400C	orf19.2091	0.317309	0.00091233	0.0669427	0.781867	-0.053229	0.790888	-0.364734	0.000884202	-0.112523	0.536881
C2_00410C	orf19.2090	0.158053	0.496009	0.241815	0.339548	-0.0608157	0.837492	-0.213739	0.160082	-0.295681	0.0767752
C2_00420W	orf19.2089	-1.81543	NA	-2.36977	NA	-1.49713	NA	0.33238	0.585201	0.880212	0.179007
C2_00430C	DPB4	0.065488	0.657553	-0.179511	0.29739	-0.179735	0.151136	-0.239354	0.0133179	0.00792667	0.971514
C2_00440W	SAS2	0.132169	0.912744	-0.401486	NA	0.101727	0.915397	-0.0240014	0.971986	0.510775	0.45147
C2_00450C	CDH1	-0.0149005	0.987652	0.0331354	NA	0.194866	0.72559	0.215444	0.627944	0.170973	0.812135
C2_00460W	SAP30	-0.729637	0.0837687	0.0195452	0.985569	-0.923347	0.0509828	-0.185482	0.738359	-0.931983	0.0219004
C2_00470W	POM152	-0.0226763	0.886469	-0.0664909	0.809501	-0.244139	0.0506104	-0.216185	0.0351842	-0.170137	0.348011
C2_00480C	PHHB	-0.353453	0.0937401	-0.0187865	0.972066	-0.077919	0.854992	0.284846	0.350136	-0.0473358	0.923216
C2_00490W	orf19.2078	0.0180144	0.935861	0.148792	0.47463	0.286234	0.0352406	0.274968	0.0144777	0.145637	0.379173
C2_00500W	ZCF9	-0.153157	0.606572	-0.150414	0.684608	0.0894498	0.753688	0.24855	0.301914	0.248311	0.335735
C2_00510W	orf19.2076	-1.24207	0.00244298	0.283844	0.607679	-0.00303395	0.996077	1.2428	0.00083453	-0.276943	0.449518
C2_00520W	DFG5	-0.0808996	0.89753	-0.332785	0.619983	-0.404435	0.332593	-0.318787	0.27313	-0.0615309	0.915835
C2_00530W	orf19.2074	-0.821496	NA	0.391766	NA	-0.919175	NA	-0.0911299	NA	-1.32861	NA
C2_00540W	orf19.2073	-0.212763	0.184811	-0.307345	0.0959903	-0.211295	0.33039	0.00684338	0.975509	0.103902	0.69738
C2_00550W	orf19.2072	-0.026073	0.97612	0.120869	0.910123	-0.0759463	0.901391	-0.0424137	0.90938	-0.188038	0.659938
C2_00560W	orf19.2071	0.638813	NA	0.146867	NA	-0.0194815	NA	-0.647496	NA	-0.13612	0.958966
C2_00570W	orf19.2070	0.0278841	0.87298	-0.262852	0.116051	-0.523567	0.000442044	-0.546494	2.45085e-05	-0.253252	0.180119
C2_00580C	SMF3	-0.344122	0.482322	-0.163106	0.837516	0.0309667	0.955619	0.382739	0.147508	0.206027	0.566591
C2_00590W	orf19.2068	0.0419693	0.84514	0.067687	0.831115	0.0678448	0.749345	0.0319588	0.822903	0.00777857	0.975489
C2_00600C	orf19.2067	0.241189	0.312301	-0.169776	0.643445	0.0883139	0.790858	-0.147874	0.40663	0.264294	0.192292
C2_00610C	ATP18	0.768321	0.021798	0.0266447	0.982611	0.608001	0.0463318	-0.154186	0.67571	0.592528	0.113781
C2_00620C	orf19.2066	0.358646	NA	0.469477	NA	0.435758	NA	0.0893208	0.931397	-0.0260566	0.984872
C2_00630C	orf19.2065	-0.254097	0.794422	0.191077	NA	-0.0276128	NA	0.233679	0.719634	-0.208175	0.808241
C2_00640W	orf19.2064	-0.475755	0.00509053	-0.355964	0.148696	0.0373207	0.877852	0.519712	0.000364126	0.400705	0.0301887
C2_00650W	orf19.2063	0.0867556	0.785314	0.172667	0.588034	-0.0343384	0.91759	-0.114655	0.666297	-0.199533	0.450059
C2_00660C	SOD4	2.37284	6.45247e-07	-1.73609	NA	3.60335	2.40405e-24	1.24582	0.0016311	5.4218	1.03207e-31
C2_00670C	orf19.2061	-4.85123	NA	-2.10905	NA	0.976918	0.170489	5.85658	1.42923e-07	3.1009	1.71447e-06
C2_00680C	SOD5	-4.97877	1.03466e-172	-1.91511	0.00313504	1.00317	0.280853	5.99025	1.69773e-17	2.92428	0.00173239
C2_00690W	orf19.2059	-0.257627	0.576294	-0.230322	0.710598	-0.269657	0.524923	-0.0062943	0.985511	-0.0297898	0.961208
C2_00700W	orf19.2057	0.127886	0.204691	-0.0499724	0.822583	-0.038519	0.802325	-0.160331	0.0994345	0.019395	0.923406
C2_00710W	NPL6	0.247304	0.034242	0.192388	0.29862	-0.112832	0.561275	-0.354469	0.00111494	-0.297332	0.0334523
C2_00720C	FGR15	0.162891	0.424085	0.232478	0.382912	0.251018	0.175354	0.0934036	0.579111	0.0260192	0.9376
C2_00730C	orf19.2051	0.631803	1.72173e-05	0.497722	0.0110749	0.479448	0.0197967	-0.146746	0.327845	-0.0111976	0.970418
C2_00740C	orf19.2050	-0.428474	6.13892e-05	-0.102162	0.753687	0.170795	0.371603	0.605188	1.85463e-05	0.281476	0.202428
C2_00750W	orf19.2049	0.800741	NA	0.934932	NA	0.306056	NA	-0.505684	NA	-0.636179	0.694777
C2_00760C	orf19.2048	-2.90299	NA	-0.0842199	NA	1.0667	NA	3.97299	NA	1.15666	0.587731
C2_00770W	orf19.2047	-0.396077	NA	-0.640325	NA	0.332695	NA	0.732786	NA	0.98099	0.459293
C2_00780W	POT1-2	-0.692144	NA	-0.173843	NA	-0.342887	NA	0.357721	NA	-0.15987	0.918106
C2_00790C	orf19.2045	0.13712	0.748444	0.119851	0.857631	0.184804	0.601221	0.0545781	0.864754	0.0736787	0.866557
C2_00800C	PGA27	0.0654648	0.875917	-0.0385704	0.958174	-0.336933	0.212843	-0.397223	0.0411432	-0.292047	0.232568
C2_00810C	orf19.2043	-0.149592	0.662236	0.0127035	0.988825	0.0562271	0.863198	0.211442	0.31637	0.0490842	0.916278
C2_00820W	orf19.2042	0.0547483	0.835882	-0.135516	0.67697	-0.0546781	0.83865	-0.10263	0.57353	0.0893436	0.73467
C2_00830C	orf19.2041	0.0424775	0.763598	0.0242369	0.936289	-0.244988	0.0502243	-0.281544	0.00699344	-0.261393	0.0477884
C2_00840W	orf19.2040	-0.156762	0.220817	-0.120279	0.598975	-0.246261	0.0833732	-0.0839459	0.479216	-0.118208	0.50777
C2_00850W	MSF1	0.114009	0.519484	-0.150224	0.449044	-0.0369576	0.840868	-0.144595	0.322455	0.121101	0.481021
C2_00860C	orf19.2038	-0.74281	NA	0.523418	NA	-0.324857	NA	0.43649	NA	-0.8445	0.506191
C2_00870W	orf19.2037	-0.0605053	0.959666	0.00930069	NA	-0.322898	NA	-0.256196	0.693758	-0.322463	0.690931
C2_00880W	orf19.2036	-0.283273	0.0859027	-0.146793	0.637371	-0.00383907	0.989965	0.285607	0.0582131	0.151171	0.520394
C2_00890W	orf19.2035	0.603786	0.292483	0.594974	0.493284	0.4421	0.49009	-0.160713	0.750426	-0.144384	0.858388
C2_00900W	orf19.2034	-2.0963	NA	-2.73691	NA	-1.49374	NA	0.579585	NA	1.20708	NA
C2_00910W	PGA19	-0.294132	0.649124	-0.46435	NA	-0.47847	0.403507	-0.177198	0.777815	-0.0070927	0.994116
C2_00920W	orf19.2032	0.217035	0.36589	0.162932	0.660082	0.10904	0.698565	-0.100994	0.602648	-0.0462385	0.883602
C2_00930C	VPS24	0.0997719	0.769432	0.046565	0.940352	0.0381875	0.91678	-0.055741	0.751148	-0.00162042	0.99568
C2_00940W	orf19.2030	-0.234384	0.288522	-0.0262668	0.956427	0.253969	0.296703	0.493879	0.0226097	0.288651	0.236197
C2_00950C	RFC5	0.150621	0.297555	-0.0813925	0.747742	-0.200981	0.172751	-0.34492	0.000782294	-0.111546	0.486305
C2_00960C	MXR1	-0.229274	0.0223987	-0.0147231	0.972445	-0.353033	0.00385399	-0.117649	0.258882	-0.330842	0.0543117
C2_00970C	UBP13	-0.437873	4.4618e-05	-0.19296	0.297787	0.0666843	0.753449	0.511927	5.94679e-06	0.268043	0.0664381
C2_00980W	orf19.2025	-2.17495	NA	0.558379	NA	-1.74834	NA	0.431054	NA	-2.36707	NA
C2_00990W	orf19.2024	-2.36135	NA	-0.724195	NA	-0.765933	NA	1.60516	NA	-0.0365609	0.989604
C2_01000W	HGT7	-1.33898	6.33006e-65	-0.382503	0.0169782	-1.06109	9.64177e-08	0.284383	0.192697	-0.670834	0.00287021
C2_01010W	HGT8	0.72089	1.66629e-14	0.206801	0.23731	-0.0744162	0.818039	-0.789757	1.0692e-05	-0.273538	0.263281
C2_01020W	HGT6	-1.92447	1.71888e-05	-1.17855	0.0576767	0.583343	0.545591	2.51278	3.83885e-06	1.77035	0.00370991
C2_01030W	orf19.2019	0.154537	0.0998965	-0.112755	0.56688	-0.11554	0.43819	-0.264163	0.00642512	0.00517209	0.9844
C2_01040W	orf19.2018.1	0.20022	0.651447	-0.157247	0.783227	0.30862	0.248539	0.114611	0.748316	0.474367	0.0626355
C2_01050W	orf19.2018.2	0.0416822	0.851945	-0.143522	0.596756	-0.326773	0.0344256	-0.36163	0.00415436	-0.175586	0.374854
C2_01060C	orf19.2018	0.119294	0.499204	0.110199	0.675861	-0.0746781	0.71165	-0.188502	0.15845	-0.177077	0.291776
C2_01070W	orf19.2017	0.0739197	0.539981	-0.0645299	0.803804	-0.416372	0.00265135	-0.484286	1.99278e-05	-0.344296	0.0289221
C2_01080C	tL(CAA)2	#N/A	#N/A	#N/A	#N/A	#N/A	#N/A	#N/A	#N/A	#N/A	#N/A
C2_01090C	ERG28	-0.155138	0.404075	-0.211991	0.294686	0.0194762	0.929618	0.181477	0.239172	0.239607	0.127459
C2_01100C	toroa-2a	#N/A	#N/A	#N/A	#N/A	#N/A	#N/A	#N/A	#N/A	#N/A	#N/A
C2_01110C	BCY1	0.066059	0.651447	0.0930871	0.64706	0.0511377	0.777207	-0.00814512	0.950172	-0.0337563	0.859975
C2_01120W	KAR2	0.0801602	0.460933	0.02141	0.940352	0.218718	0.0347785	0.144781	0.108354	0.205074	0.086636
C2_01130W	NOT3	0.106726	0.38684	0.0183671	0.957084	-0.0918998	0.601052	-0.192469	0.0630773	-0.102401	0.551818
C2_01140C	orf19.2010	0.222514	NA	0.848102	NA	1.50831	NA	1.31422	NA	0.713464	NA
C2_01150W	PEX12	-0.0536711	0.824332	0.0958251	0.735269	0.204158	0.237997	0.264147	0.0992178	0.116527	0.593107
C2_01160W	orf19.2008	-0.151117	0.273871	0.0418223	0.907683	-0.36455	0.0308237	-0.207372	0.157377	-0.398657	0.0161459
C2_01170C	orf19.2007	0.0571087	0.667115	0.0865044	0.674975	0.0488809	0.77503	-0.00208988	0.985719	-0.0297527	0.886709
C2_01180W	COX17	0.192399	0.375922	-0.141328	0.695216	0.0119271	0.969091	-0.174525	0.315377	0.160971	0.510413
C2_01190C	orf19.2006	-0.224834	0.346332	-0.00459331	0.996145	-0.0508323	0.846638	0.179102	0.317437	-0.0391901	0.901398
C2_01200C	REG1	-0.227828	0.0331391	-0.207793	0.194384	-0.2228	0.135165	0.0119335	0.927933	-0.0065088	0.977868
C2_01210C	HNM1	0.209124	0.0500253	-0.033713	0.918066	0.0383036	0.878701	-0.165725	0.318509	0.0795905	0.756531
C2_01220W	orf19.2002	-0.0493698	0.737332	0.117706	0.563128	-0.0551924	0.74791	0.000357168	0.99729	-0.165037	0.25389
C2_01230W	orf19.2001	-0.147824	0.578776	-0.176459	0.629787	-0.119237	0.665153	0.034953	0.84328	0.0644896	0.812337
C2_01240C	orf19.2000	0.0212277	0.957903	-0.0575967	0.914139	-0.517177	0.0370172	-0.529898	0.00983492	-0.449801	0.0500264
C2_01250W	orf19.1999	0.281595	NA	0.244137	NA	0.629964	NA	0.358781	0.617215	0.39867	0.587652
C2_01260W	orf19.1998	0.008423	0.972811	-0.0400718	0.919301	-0.0559717	0.802879	-0.0580652	0.725973	-0.0077695	0.979911
C2_01270W	CHA1	0.222616	0.0112895	-0.639074	6.71267e-09	0.291137	0.0152673	0.0746842	0.566498	0.938415	5.41787e-15
C2_01280C	phi-2a	#N/A	#N/A	#N/A	#N/A	#N/A	#N/A	#N/A	#N/A	#N/A	#N/A
C2_01290C	tL(UAA)1	#N/A	#N/A	#N/A	#N/A	#N/A	#N/A	#N/A	#N/A	#N/A	#N/A
C2_01300C	MNN24	-0.0700665	0.775683	-0.379193	0.203037	0.960528	3.30344e-05	1.03628	1.8665e-06	1.34882	0.00405594
C2_01310W	orf19.1994	-0.116106	0.528692	0.206377	0.321176	0.148381	0.414004	0.269217	0.019345	-0.0506564	0.824253
C2_01320W	orf19.1993	0.0376397	0.856191	0.0539669	0.83992	0.0837858	0.610587	0.052549	0.732085	0.0378994	0.845156
C2_01330C	SIR2	0.236067	0.309459	0.358842	0.142659	1.10468	2.54974e-11	0.875188	8.58106e-12	0.75352	2.48195e-08
C2_01340W	orf19.1991	-0.0661217	0.556046	0.0651486	0.741033	0.43559	1.87439e-05	0.508166	5.83185e-09	0.378465	0.000578286
C2_01350C	SNX4	-0.438274	0.000857281	-0.121425	0.634736	-0.0960188	0.618995	0.349095	0.00536114	0.0336414	0.883602
C2_01360C	DCW1	0.556752	0.0500284	0.431387	0.323219	0.101361	0.791119	-0.449982	0.0528078	-0.321086	0.336354
C2_01370C	orf19.1441	0.329071	0.245923	0.507294	0.110503	-0.0837232	0.821517	-0.40425	0.0409235	-0.583181	0.00933438
C2_01380W	PLB4.5	-1.05016	9.8116e-17	-0.228089	0.423853	-1.85872	4.00855e-14	-0.801044	0.00160973	-1.623	0.000170315
C2_01390W	orf19.1444	-0.0228103	0.937486	0.0466314	0.905953	0.0555839	0.798231	0.0850193	0.630319	0.0171508	0.956525
C2_01400C	ESC4	0.149683	0.78648	0.129722	0.846735	0.0210021	0.968809	-0.122529	0.759408	-0.104692	0.806871
C2_01410C	CLB2	0.230504	0.451624	-0.0814034	0.907683	-0.171308	0.583747	-0.396283	0.0789591	-0.0814484	0.846574
C2_01420C	orf19.1447	-0.00508245	0.994357	0.0967002	0.916656	-0.281571	0.529654	-0.268258	0.296139	-0.367003	0.202251
C2_01430W	APT1	0.343728	0.375913	-0.0410107	0.968907	-0.620921	0.0805699	-0.960081	0.00150751	-0.572384	0.114387
C2_01440C	orf19.1448.1	2.4425	NA	0.350745	NA	0.477416	0.297493	-1.96196	NA	0.13401	0.815442
C2_01450C	orf19.1449	-2.21925	NA	-0.532644	NA	0.460677	NA	2.65385	NA	0.991961	0.579794
C2_01460C	orf19.1450	-1.48783	NA	-0.171464	NA	1.30344	NA	2.80744	NA	1.5538	NA
C2_01470W	SRB9	0.108714	0.635397	0.247663	0.323219	0.246952	0.253638	0.144458	0.437653	0.00735151	0.984233
C2_01480W	SPT5	0.307509	0.283809	-0.127271	0.828822	-0.144108	0.648702	-0.445585	0.0439398	-0.00834078	0.988054
C2_01490C	orf19.1457	-0.0810792	0.782543	-0.296145	0.323219	-0.443487	0.0192824	-0.356278	0.0305081	-0.139722	0.632681
C2_01500W	orf19.1456	NA	NA	NA	NA	NA	NA	NA	NA	NA	NA
C2_01510C	orf19.1458	0.781885	0.315318	0.178628	NA	0.348268	NA	-0.424918	0.483187	0.183186	0.857188
C2_01520W	PPE1	0.190747	NA	0.214335	NA	0.448288	NA	0.26131	0.748331	0.247571	0.821727
C2_01530C	orf19.1460	0.0364522	0.960168	0.0811557	0.939012	0.253873	0.562753	0.223256	0.394313	0.18284	0.663447
C2_01540W	orf19.1461	-0.275764	NA	0.465931	NA	0.251389	NA	0.524612	NA	-0.201407	0.876796
C2_01550W	SMP2	-0.628356	0.128662	-0.341102	0.616363	-0.390824	0.352076	0.243753	0.494537	-0.0431591	0.948499
C2_01560W	BMT5	0.0688122	0.909276	0.0762625	0.942898	0.261012	0.498758	0.198392	0.527941	0.192896	0.671673
C2_01570W	orf19.1465	-0.366513	0.469346	-0.143428	0.868684	-0.30434	0.560295	0.0645464	0.855128	-0.158255	0.716004
C2_01580W	REX2	-0.068224	0.764132	-0.248996	0.219485	-0.365313	0.0188985	-0.291071	0.0494921	-0.108557	0.614108
C2_01590W	COX13	-0.0203704	0.89753	-0.00117288	0.997502	-0.0572856	0.744218	-0.0310342	0.819765	-0.0484647	0.815768
C2_01600C	CDC55	0.102861	0.611286	0.249426	0.165747	0.378312	0.0127652	0.281908	0.073178	0.137525	0.499151
C2_01610C	RPS26A	0.0622797	0.550895	-0.0743659	0.735269	-0.377119	0.00214772	-0.433632	2.31575e-05	-0.295307	0.0509233
C2_01620W	COX4	-0.158977	0.570854	-0.162539	0.701516	-0.212879	0.411123	-0.0485048	0.818435	-0.0411858	0.909765
C2_01630W	orf19.1473	0.03802	NA	1.02986	NA	-0.0617771	NA	-0.085592	NA	-1.07308	0.518825
C2_01640W	SLA1	0.00473526	0.994237	0.00880225	0.994264	0.201144	0.526841	0.201386	0.479514	0.200204	0.576968
C2_01650W	orf19.1476	0.433231	NA	0.171477	NA	1.32096	NA	0.883817	0.115767	1.14975	0.143777
C2_01660C	orf19.1477	-0.670243	0.0274633	-0.444078	0.355892	-0.0155969	0.973893	0.663442	0.0261004	0.437259	0.262956
C2_01670C	STT3	0.0923876	0.811745	-0.117234	0.837516	0.24786	0.396102	0.160196	0.44302	0.373897	0.0901039
C2_01680C	orf19.1479	0.0814183	0.668497	0.151734	0.491535	0.282638	0.0540432	0.207147	0.0588313	0.13887	0.360618
C2_01690W	orf19.1480	0.214089	0.0897018	-0.255657	0.137197	-0.0729361	0.687471	-0.280435	0.00492409	0.19146	0.187919
C2_01700C	HAP42	0.147559	0.221274	0.193186	0.226479	0.1736	0.177718	0.0321531	0.811822	-0.0115746	0.962197
C2_01710W	HSK3	-0.152112	0.712128	0.0916954	0.906008	0.0680515	0.860666	0.227788	0.370657	-0.0160164	0.973252
C2_01720C	orf19.1483	-0.0474259	0.784404	-0.089086	0.696984	-0.206761	0.115709	-0.153673	0.208855	-0.109621	0.531834
C2_01730W	orf19.1484	0.00286097	0.994237	0.283923	0.33112	-0.0922829	0.73925	-0.0888294	0.721132	-0.368325	0.155656
C2_01740C	orf19.1485	0.172231	0.281058	-0.0241116	0.954222	0.00999854	0.972007	-0.156235	0.349412	0.0415112	0.883172
C2_01750C	orf19.1486	-0.6875	0.0040471	0.226946	0.476211	0.500521	0.0707654	1.19515	6.47107e-07	0.281926	0.296668
C2_01760C	orf19.1488	0.136963	0.630416	0.0903327	0.856996	0.19415	0.453013	0.0635578	0.754876	0.111031	0.716004
C2_01770C	tL(CAA)1	#N/A	#N/A	#N/A	#N/A	#N/A	#N/A	#N/A	#N/A	#N/A	#N/A
C2_01780W	MSB2	-0.105199	0.442891	-0.0232833	0.943151	0.121902	0.424768	0.233805	0.0372608	0.153506	0.293901
C2_01800W	orf19.1490.1	-0.416787	NA	-0.382873	NA	0.655689	NA	1.07986	NA	1.05588	NA
C2_01810W	orf19.1490.2	#N/A	#N/A	#N/A	#N/A	#N/A	#N/A	#N/A	#N/A	#N/A	#N/A
C2_01820C	orf19.1491	-0.0386723	0.901793	0.0694921	0.864871	0.0191538	0.947971	0.0636751	0.684455	-0.0428776	0.858947
C2_01830W	PRP39	-0.0136699	0.969962	0.143241	0.715055	0.120968	0.659859	0.14215	0.43114	-0.0150151	0.969134
C2_01840C	RAD7	-0.0257248	0.915381	-0.0314905	0.929122	-0.0587192	0.729847	-0.0272675	0.880575	-0.0195016	0.940392
C2_01850W	RAD23	-0.0178806	0.906941	-0.103244	0.539018	-0.388125	0.000751571	-0.364202	0.000112619	-0.277039	0.0229245
C2_01860C	orf19.1495	0.10417	0.518355	0.294938	0.0791678	0.209714	0.203833	0.111373	0.472226	-0.0775202	0.745808
C2_01870C	orf19.1496	-0.236384	0.0809054	-0.227185	0.23731	0.0578594	0.747719	0.300106	0.0157516	0.293339	0.046697
C2_01880C	ZCF6	-0.0969682	0.91355	0.654966	0.273811	1.09004	0.00859501	1.18962	1.60115e-06	0.443698	0.0650076
C2_01890W	CTF1	0.471651	4.43873e-07	0.074876	0.787116	0.945454	7.61548e-10	0.479378	0.000988297	0.878574	3.85115e-09
C2_01900C	orf19.1500	0.270906	0.429243	0.106322	0.873869	0.429324	0.135492	0.164378	0.449178	0.32831	0.201652
C2_01910W	orf19.1502	0.0430352	0.896113	-0.114871	0.77521	-0.147585	0.539548	-0.186001	0.28226	-0.0256941	0.940369
C2_01920C	orf19.1504	-0.250287	0.0648918	0.051378	0.855597	0.160505	0.362754	0.417141	0.00211504	0.117447	0.554554
C2_01930C	orf19.1505	-0.503676	4.70521e-08	-0.487977	0.00149298	0.573079	0.00764802	1.08316	4.24214e-09	1.06982	9.18953e-08
C2_01940C	orf19.1506	NA	NA	NA	NA	3.94592	NA	3.58203	NA	3.84974	NA
C2_01950C	AMN1	-0.0487801	0.845261	-0.178285	0.484151	-0.470548	0.000931563	-0.415679	0.0033046	-0.284813	0.107954
C2_01960C	orf19.1508	0.292902	0.457231	0.509589	0.153245	0.00710878	0.989353	-0.279725	0.384383	-0.49479	0.0734563
C2_01970C	ROD1	-0.109236	0.469346	0.0590838	0.828822	0.153889	0.253727	0.268808	0.00822752	0.102435	0.535362
C2_01980C	SRD1	0.616478	2.04232e-07	0.208837	0.373024	0.569017	0.00208645	-0.0410473	0.840501	0.368199	0.0488403
C2_01990C	FAB1	-0.20645	0.117888	0.181846	0.35336	0.398985	0.00222522	0.610902	8.30673e-12	0.224869	0.103078
C2_02000W	orf19.1514	0.00965279	0.963521	-0.15207	0.375256	0.0880907	0.578844	0.0849154	0.439563	0.248275	0.0263643
C2_02010C	CHT4	0.019475	0.961893	0.243097	0.44281	-0.159753	0.520641	-0.172527	0.355875	-0.393979	0.0319307
C2_02020W	orf19.1516	-0.106362	0.425026	-0.0116372	0.972445	-0.105174	0.481613	0.00764023	0.951999	-0.085653	0.615685
C2_02030W	ARO3	0.0398527	0.775699	-0.187078	0.208809	-0.383514	0.00571649	-0.417559	0.000237671	-0.188603	0.254482
C2_02040W	orf19.1519	-0.0300744	0.853454	0.195974	0.251647	0.0622219	0.694886	0.0986137	0.385903	-0.126003	0.473013
C2_02050C	orf19.1522	-0.235727	0.25167	0.154388	0.654391	-0.124281	0.65452	0.117227	0.599134	-0.27126	0.274675
C2_02060C	FMO1	0.107547	0.816852	-0.443614	0.310557	-0.0603599	0.892181	-0.160367	0.640979	0.392293	0.271725
C2_02070W	SPR3	0.396712	NA	0.83525	NA	-1.36036	NA	-1.75001	0.0477637	-2.17666	0.00281655
C2_02080W	snR48	#N/A	#N/A	#N/A	#N/A	#N/A	#N/A	#N/A	#N/A	#N/A	#N/A
C2_02090W	orf19.1525	0.245556	0.117888	0.340191	0.0756997	0.0564394	0.823592	-0.183298	0.0998641	-0.275753	0.0515462
C2_02100W	SNF2	0.214651	0.0264017	0.121597	0.529528	-0.0428286	0.840575	-0.252055	0.0342722	-0.156749	0.377841
C2_02110C	orf19.1527	0.0140748	0.972837	0.13595	0.739761	0.176821	0.54726	0.169221	0.468748	0.0482389	0.895016
C2_02120W	orf19.1528	0.180863	0.107981	-0.0280553	0.934211	-0.171585	0.319576	-0.34655	0.00998206	-0.135595	0.522375
C2_02130C	orf19.1529	0.497501	0.453255	0.430614	NA	0.071354	0.918765	-0.417988	0.393432	-0.352588	0.566248
C2_02140C	orf19.1530	1.2503	NA	0.507383	NA	0.0938738	NA	-1.14732	NA	-0.396766	0.803645
C2_02150C	orf19.1531	0.167843	0.224735	0.213759	0.255945	-0.0135554	0.961806	-0.177285	0.269138	-0.22038	0.266799
C2_02160W	SAM37	-0.00791783	0.976778	-0.223041	0.339548	-0.246529	0.175176	-0.232467	0.0952186	-0.0152866	0.963397
C2_02170W	orf19.1533	0.228225	0.113971	0.277302	0.13111	0.164615	0.424411	-0.0587183	0.750481	-0.105482	0.664248
C2_02180W	orf19.1534	-0.354959	0.0343317	0.109927	0.69985	0.0324789	0.88628	0.392952	0.0099875	-0.0697574	0.763842
C2_02190C	orf19.1535	0.0533923	0.824332	0.26093	0.218511	0.137629	0.482483	0.0906043	0.621951	-0.115065	0.619882
C2_02200W	orf19.1536	-0.104642	0.53672	-0.182351	0.328096	-0.218787	0.155803	-0.107583	0.422396	-0.0284353	0.901246
C2_02210C	TLG2	0.252439	0.224262	0.243092	0.400439	0.395614	0.0556994	0.14902	0.370831	0.159789	0.478678
C2_02220C	orf19.1539	1.45434	0.0347738	-0.296836	NA	1.69926	0.00672879	0.252117	0.705311	2.0036	0.000215158
C2_02230C	orf19.1541	0.12447	NA	0.339653	NA	1.05624	NA	0.939331	0.36795	0.723807	0.539082
C2_02240C	HEX3	-0.105115	0.406896	-0.0780659	0.728135	0.18722	0.248811	0.298961	0.0228775	0.273459	0.0790406
C2_02250C	OPI1	-0.0437015	0.858005	0.0244793	0.955237	0.0843371	0.691902	0.134686	0.325125	0.0681643	0.736827
C2_02260W	orf19.1544	0.430418	0.245775	0.322095	0.504827	-0.0787916	0.851808	-0.502563	0.10371	-0.391979	0.229942
C2_02270C	orf19.1545	0.206161	0.0472497	-0.157288	0.350034	-0.105425	0.468143	-0.305444	0.00230742	0.0598045	0.752735
C2_02280W	orf19.1546	0.0236003	0.904748	-0.0944805	0.687826	-0.00125379	0.996077	-0.0184773	0.895088	0.101089	0.573216
C2_02290C	orf19.1547	-0.116899	0.699595	-0.0614145	0.921127	0.0444131	0.905431	0.166648	0.508542	0.11421	0.765467
C2_02300W	orf19.1548	0.222655	0.404206	0.258053	0.488602	-0.0223721	0.951709	-0.241724	0.297739	-0.273316	0.360163
C2_02310W	orf19.1549	0.152972	0.248854	0.00646425	0.986095	0.0798955	0.70217	-0.0669238	0.70041	0.0810833	0.724581
C2_02320C	CPR3	0.119102	0.288522	-0.0610027	0.798197	-0.102217	0.556527	-0.216452	0.0652512	-0.0335777	0.884227
C2_02330W	orf19.1551	-0.794504	NA	1.10714	NA	-2.3674	NA	-1.52513	NA	-3.48598	0.0388593
C2_02340C	ENT3	0.0133939	0.931677	-0.0533669	0.801397	-0.0253005	0.871063	-0.0325621	0.765904	0.0360096	0.84256
C2_02350C	SAC3	0.121246	0.322034	0.138512	0.475766	0.0380724	0.835273	-0.0772182	0.507938	-0.0927287	0.610646
C2_02360C	orf19.1557	-0.133331	0.513103	-0.137146	0.655447	-0.132032	0.563199	0.00815106	0.970398	0.0134487	0.969134
C2_02370C	HOM2	0.0104048	0.959421	-0.213498	0.297031	-0.525731	8.41684e-06	-0.530589	5.58208e-08	-0.304474	0.0823846
C2_02380W	POB3	-0.00535328	0.985065	-0.245474	0.218511	-0.254209	0.156642	-0.242774	0.0206963	-0.00121383	0.99568
C2_02390W	orf19.1562	-0.502645	0.0121398	-0.136175	0.69985	0.996563	0.000262737	1.50449	4.56645e-09	1.14125	5.57445e-06
C2_02400W	ECM3	-0.135466	0.483289	-0.0786955	0.811915	-0.0575874	0.810773	0.083957	0.54729	0.0289878	0.905612
C2_02410W	orf19.1564	0.056362	0.733563	0.13396	0.491535	0.508209	9.81798e-07	0.457803	3.38902e-06	0.381894	0.00156061
C2_02420C	orf19.1565	0.0330436	0.807459	-0.00844823	0.980533	-0.370684	0.00196639	-0.397854	5.64919e-05	-0.354478	0.00960236
C2_02430W	UTP21	0.0245822	0.907483	-0.0382976	0.916656	-0.368105	0.0210047	-0.386673	0.00191009	-0.322264	0.0440017
C2_02440W	orf19.1567	0.0453349	0.907483	0.14218	0.738546	0.843693	2.12147e-06	0.804781	7.44075e-07	0.709407	1.86524e-05
C2_02450C	UTP22	0.0875611	0.555788	0.174708	0.386814	-0.14351	0.503232	-0.226135	0.139125	-0.31091	0.0915108
C2_02460W	ERG7	-0.448751	2.66348e-05	-0.129311	0.5579	0.244694	0.208315	0.699431	8.82363e-07	0.381911	0.0266472
C2_02470C	ATO7	NA	NA	NA	NA	NA	NA	NA	NA	NA	NA
C2_02480W	tV(AAC)1	#N/A	#N/A	#N/A	#N/A	#N/A	#N/A	#N/A	#N/A	#N/A	#N/A
C2_02490C	orf19.1573	0.0988068	0.617351	0.0887139	0.746015	-0.174653	0.363283	-0.268216	0.0421479	-0.256206	0.0859716
C2_02500W	orf19.1574	0.117495	0.563795	0.0413064	0.921341	-0.295168	0.108768	-0.407715	0.000865398	-0.329442	0.0280778
C2_02510W	PRS1	0.0776985	0.534286	-0.124869	0.491535	-0.308443	0.00636508	-0.379877	3.46909e-06	-0.175774	0.187899
C2_02520W	orf19.1576	-0.114036	0.632002	0.0431274	0.923683	0.220574	0.268414	0.339101	0.00939065	0.184777	0.291465
C2_02530W	orf19.1577	-0.178865	NA	1.75547	NA	0.363525	NA	0.535587	NA	-1.41032	NA
C2_02540W	orf19.1578	0.189713	0.0779377	-0.0773011	0.750073	-0.488415	0.00239735	-0.672202	5.35243e-07	-0.403591	0.0171068
C2_02550C	orf19.1580	0.226991	0.709938	-0.0701084	NA	0.949869	0.00462911	0.731228	0.00848429	1.03216	0.000512281
C2_02560W	orf19.1581	1.33763	NA	NA	NA	NA	NA	-1.08123	NA	NA	NA
C2_02570W	orf19.1582	-1.23669	0.000827132	-0.140476	0.862264	0.438558	0.264929	1.68237	8.45296e-12	0.587288	0.0248916
C2_02580W	orf19.1584	-0.0470635	0.880644	-0.489805	0.00559098	0.0805231	0.697791	0.133893	0.505896	0.578647	3.58454e-05
C2_02590W	ZRT2	-0.590858	2.01175e-13	-0.304376	0.0407394	-0.412124	4.92193e-05	0.184562	0.0543813	-0.100254	0.605224
C2_02600C	FGR22	0.708558	0.32689	0.689167	0.426606	0.598749	0.401661	-0.103793	0.773839	-0.0821289	0.871076
C2_02610C	HGT20	-0.0534449	0.927003	-0.144382	0.811915	0.298953	0.397111	0.358956	0.29727	0.453016	0.155842
C2_02620W	orf19.1588	-0.11986	0.546083	-0.125734	0.678447	0.0723406	0.765547	0.198865	0.270054	0.206233	0.366793
C2_02630W	orf19.1589	0.35941	0.680699	0.114061	NA	0.204221	NA	-0.150181	0.818863	0.104633	0.923346
C2_02640C	orf19.1589.1	-0.0731185	0.88547	-0.149684	0.830768	-0.231632	0.628132	-0.151864	0.721039	-0.0735613	0.906558
C2_02650C	orf19.5842	NA	NA	NA	NA	NA	NA	NA	NA	NA	NA
C2_02660W	orf19.5841	-0.0680062	0.948599	-0.188068	NA	-0.274281	NA	-0.19809	0.752225	-0.0769256	0.939064
C2_02670C	orf19.5840	-0.422816	NA	-0.238406	NA	0.074821	NA	0.509177	NA	0.33452	0.800001
C2_02680W	PDR17	0.0164269	0.93879	-0.375106	0.0308488	-0.0779828	0.638387	-0.0885303	0.445222	0.304903	0.0638361
C2_02690W	SER2	-0.258052	0.535102	-0.1746	0.770854	-0.247599	0.495991	0.0163945	0.965606	-0.0656226	0.892747
C2_02700C	orf19.5837	-0.235503	0.245316	0.0310372	0.946648	-0.0836208	0.723108	0.157676	0.436273	-0.106346	0.676541
C2_02710C	orf19.5835	0.388348	0.377329	0.0169798	0.988825	-0.102305	0.855112	-0.490605	0.105652	-0.115163	0.825107
C2_02720W	orf19.5834	0.0717218	0.686562	0.176993	0.396338	0.272609	0.0665438	0.205908	0.0531617	0.103275	0.581373
C2_02730W	orf19.5833	-0.0998502	0.803587	0.100471	0.864917	0.242517	0.498749	0.350287	0.234213	0.151646	0.718932
C2_02740C	HPT1	0.233555	0.0382129	-0.0253992	0.944028	-0.494718	0.00339567	-0.722382	2.56882e-07	-0.46189	0.00732035
C2_02750C	orf19.5831	0.982174	NA	1.39902	NA	0.915636	NA	-0.0519423	NA	-0.457337	NA
C2_02760W	LHS1	-0.00312597	0.987144	0.0746223	0.708511	0.323592	0.00126998	0.332536	9.21504e-05	0.256718	0.0255427
C2_02770W	orf19.5828	0.0860204	0.497181	0.0090489	0.976797	0.0238896	0.884276	-0.0556282	0.626374	0.0228571	0.908163
C2_02780C	BUB2	0.0859708	0.811221	0.227588	0.509636	0.184377	0.460004	0.103746	0.668256	-0.0345791	0.919255
C2_02790C	orf19.5826	-1.60468	0.0311097	-0.723443	NA	-1.2215	NA	0.386061	0.682803	-0.489442	0.58722
C2_02800W	orf19.5825.1	-0.72991	0.342948	0.0664018	NA	-0.24867	NA	0.489186	0.430495	-0.306507	0.679898
C2_02810C	NCB2	0.100451	0.665589	0.192447	0.491535	-0.00978195	0.96915	-0.104524	0.568981	-0.19473	0.377841
C2_02820C	orf19.5824	0.0746928	0.755001	-0.20848	0.40777	-0.301832	0.0569954	-0.370272	0.0121129	-0.0847723	0.737003
C2_02830C	SGT2	-0.159946	0.0780813	-0.129292	0.424215	-0.185696	0.11309	-0.0194409	0.855578	-0.048483	0.78094
C2_02840C	orf19.5821	-0.2694	0.0843454	0.0855337	0.804639	0.287068	0.0629079	0.562639	3.52076e-06	0.208758	0.266244
C2_02850W	UGA6	-1.92885	3.77658e-08	-1.00534	0.0606126	-0.168992	0.715911	1.76483	1.84124e-06	0.842532	0.0768751
C2_02860W	SUR2	-1.13564	7.39575e-13	-0.744291	5.07897e-05	-0.17283	0.617527	0.968528	1.78683e-07	0.579528	0.00612238
C2_02870W	orf19.5817	0.0947789	0.553856	-0.067649	0.828822	0.208024	0.174893	0.118835	0.277507	0.283244	0.0499966
C2_02880C	EBP7	-0.155975	0.517003	-0.030884	0.954752	-0.415776	0.0411496	-0.25445	0.137635	-0.377569	0.0452656
C2_02890W	SCT2	-0.50972	0.0322505	-0.290574	0.399258	-0.526928	0.0397272	-0.0126123	0.959039	-0.229273	0.34755
C2_02900W	orf19.5814	0.104842	0.641909	-0.0393879	0.939012	0.35555	0.0196517	0.257145	0.0744552	0.402867	0.023719
C2_02910W	orf19.5814.1	0.249951	NA	0.412349	NA	-0.186544	NA	-0.436964	NA	-0.595434	NA
C2_02920W	orf19.5813	-0.475093	0.00558435	-0.049463	0.922394	0.162712	0.545577	0.644565	0.000152016	0.221166	0.382803
C2_02930C	orf19.5812	-0.526858	1.59023e-05	-0.16625	0.498419	-0.563602	0.000961911	-0.0307519	0.870156	-0.389598	0.0219004
C2_02940W	MET1	-0.300034	0.382311	-0.647903	0.0764944	-1.2654	2.94301e-06	-0.959119	0.000886927	-0.60968	0.0886544
C2_02950W	orf19.5809	-0.531718	7.14296e-05	-0.382822	0.0365393	-0.623427	0.00167846	-0.0838881	0.714296	-0.231315	0.328454
C2_02960C	orf19.5808	0.0564229	0.787244	0.032716	0.923683	0.00141358	0.995121	-0.04937	0.762048	-0.0237486	0.919255
C2_02970C	ALD5	-0.270996	0.501121	-0.0931858	0.811229	0.179933	0.587181	0.459906	0.0156969	0.282607	0.232597
C2_02980C	DLD1	-0.0643033	0.655877	0.422181	0.000615802	0.422957	0.000126001	0.493348	9.83439e-08	0.0092067	0.969134
C2_02990C	HYU1	-0.16422	0.570854	0.255519	0.347782	0.487407	0.0124208	0.657482	0.000278966	0.240987	0.241371
C2_03000C	orf19.5802	0.14897	0.281763	-0.268668	0.177809	-0.161166	0.371379	-0.30385	0.0185489	0.115701	0.630436
C2_03010C	RNR21	-0.140484	0.191023	0.0571479	0.81714	-0.107066	0.45464	0.0393316	0.745821	-0.156518	0.289662
C2_03020C	orf19.5799	-0.511016	0.000935809	-0.151789	0.640929	1.00065	1.59046e-05	1.51784	3.70661e-14	1.16101	8.34053e-08
C2_03030W	LIG4	-0.387971	0.0288296	0.139475	0.682546	0.745552	0.000148229	1.14086	9.96728e-13	0.615007	0.00107971
C2_03040W	PLC2	0.600318	1.08955e-05	0.215339	0.335609	0.267781	0.135418	-0.326001	0.00515386	0.0599243	0.755052
C2_03050W	SHE9	0.095218	0.74708	0.0409567	0.939012	0.0739719	0.785857	-0.0146725	0.938485	0.0401403	0.877763
C2_03060W	PR26	-0.137949	0.134518	-0.214775	0.0695541	-0.170918	0.115792	-0.0268307	0.814608	0.0518748	0.746038
C2_03070C	SMP3	0.299216	0.0766992	-0.0469974	0.921127	0.223472	0.253489	-0.0715907	0.612856	0.277537	0.0959855
C2_03080W	IDH2	0.187083	0.220817	0.0683253	0.811915	-0.0625891	0.782064	-0.243079	0.0439481	-0.123076	0.464294
C2_03090C	ADE8	0.19193	0.0866659	0.00164952	0.997046	-0.0774507	0.672219	-0.263547	0.00578594	-0.0713306	0.71755
C2_03100W	EFT2	0.0563139	0.556757	0.0978662	0.594647	-0.193503	0.064888	-0.243984	0.00324364	-0.283739	0.0270229
C2_03110W	orf19.5785	-2.14457	1.70315e-24	-0.274378	0.523141	0.657788	0.0131224	2.81065	7.65287e-32	0.941654	0.000561598
C2_03120W	AMO1	-0.238849	0.520642	-0.361724	0.396338	-0.617728	0.0430734	-0.368799	0.119276	-0.245696	0.442956
C2_03130W	orf19.5783	-0.0122201	0.960254	-0.0529942	0.869085	-0.333538	0.0457201	-0.315721	0.00710839	-0.27301	0.0848769
C2_03140C	orf19.5782	-0.822067	5.0013e-17	-0.193769	0.312564	-0.340994	0.0420215	0.487676	0.00151094	-0.13941	0.569056
C2_03150C	orf19.5780	-0.172599	0.31279	-0.115198	0.728614	0.00204614	0.994653	0.179918	0.241177	0.125193	0.633442
C2_03160C	RNR1	0.099859	0.325567	0.0733599	0.700286	-0.169375	0.142102	-0.263339	0.00125884	-0.234825	0.0357741
C2_03170W	orf19.5777	-0.165939	0.782932	-0.277612	NA	0.331369	0.39008	0.502879	0.134171	0.614156	0.0823846
C2_03180C	TOM1	0.030603	0.850796	0.0708147	0.744516	0.131239	0.358589	0.107068	0.242805	0.0685827	0.647596
C2_03190W	psi-2b	#N/A	#N/A	#N/A	#N/A	#N/A	#N/A	#N/A	#N/A	#N/A	#N/A
C2_03200W	PRP3	0.122541	0.916693	0.40685	NA	-0.204824	NA	-0.319681	0.599965	-0.595833	0.372796
C2_03210W	orf19.909.1	-0.0615079	0.845261	-0.127871	0.747549	-0.0237055	0.945203	0.0434252	0.858564	0.112251	0.712992
C2_03220C	STP4	-0.983171	3.29612e-09	-0.145341	0.671098	-0.598396	0.00916687	0.393821	0.0244815	-0.443576	0.0102674
C2_03230C	FEN12	0.0119136	0.952244	0.101315	0.598975	-0.00721011	0.971163	-0.0128897	0.924354	-0.100644	0.540956
C2_03240C	ROM2	-0.232326	0.116156	-0.089729	0.727405	0.0442936	0.842123	0.28326	0.0371775	0.142182	0.406464
C2_03250W	AVT7	-0.0445931	0.782932	-0.196808	0.221766	0.165672	0.210266	0.216354	0.0447984	0.370341	0.00223576
C2_03260W	orf19.904	-0.485889	2.34318e-05	-0.113837	0.696899	-0.222412	0.269453	0.270668	0.104611	-0.10071	0.723244
C2_03270W	GPM1	-0.792771	7.21046e-11	-0.411588	0.0136023	-0.574303	0.0152042	0.224358	0.308202	-0.154876	0.604024
C2_03280W	NSP1	0.127797	0.461857	0.213741	0.315395	0.35549	0.00815242	0.234292	0.0515342	0.149973	0.400861
C2_03290W	orf19.899	-0.567695	0.118312	-0.52979	0.224049	0.215425	0.694905	0.787981	0.0465007	0.7535	0.0662232
C2_03300W	HEM2	0.0755018	0.6038	0.0745163	0.804639	0.0131828	0.943683	-0.055997	0.642705	-0.0540126	0.826794
C2_03310C	VPS20	-0.0696655	NA	0.131274	NA	0.76413	NA	0.842267	0.208234	0.637845	0.476565
C2_03320W	CHK1	-0.716103	6.5009e-11	-0.284807	0.14706	0.150833	0.498413	0.874532	9.99469e-09	0.444389	0.0193726
C2_03330C	HOG1	-0.101555	0.501121	-0.159273	0.360988	-0.137693	0.37529	-0.0301337	0.831777	0.0294348	0.886199
C2_03340W	orf19.894	-0.132093	0.415451	-0.0334958	0.925503	0.183474	0.230844	0.322295	0.00514776	0.225354	0.101593
C2_03350W	PGA17	0.761125	0.234599	0.601608	NA	1.13757	0.0447963	0.386496	0.422385	0.54375	0.400016
C2_03360W	orf19.891	-0.0550847	0.736711	-0.0780505	0.72193	-0.0791482	0.621208	-0.0176576	0.904953	0.00709765	0.975489
C2_03370W	THI20	1.23098	6.10154e-20	0.249137	0.566989	0.618494	0.0148991	-0.609689	0.00243018	0.376976	0.252243
C2_03380W	PAN1	-0.134247	0.168423	-0.115681	0.525742	-0.129862	0.481613	0.0109854	0.951712	-0.00573071	0.985529
C2_03390C	HSP78	-0.229859	0.0179318	0.059777	0.857697	-0.20506	0.121119	0.0314642	0.814608	-0.256642	0.159233
C2_03400C	DFG16	-0.0710883	0.733563	0.0386538	0.922705	0.248707	0.135492	0.326163	0.00951304	0.218297	0.175665
C2_03410W	orf19.880	0.279964	0.00462273	0.162345	0.412651	0.264496	0.0489147	-0.00993883	0.946213	0.110048	0.574968
C2_03420C	orf19.879	0.0816394	0.576294	-0.00479017	0.991424	0.210272	0.103727	0.13507	0.223921	0.223165	0.0886544
C2_03430W	NBN1	-0.105097	0.730355	-0.143999	0.70603	-0.283164	0.272728	-0.172815	0.385621	-0.131779	0.625162
C2_03440W	PGA33	0.21572	0.0729532	-0.0420595	0.90573	-0.16962	0.29148	-0.379688	0.000237671	-0.119738	0.512096
C2_03450W	orf19.875	-0.0368135	0.889187	-0.310553	0.213222	-0.507678	0.00304001	-0.462698	3.07221e-05	-0.189505	0.414695
C2_03460C	orf19.874	-0.0469035	0.877658	0.049277	0.916719	0.234021	0.217953	0.287285	0.0977244	0.19312	0.360618
C2_03470C	COX6	0.0158375	0.911925	0.0108013	0.971717	-0.16365	0.137939	-0.17335	0.0297338	-0.166704	0.192715
C2_03480C	orf19.873	-3.23272	NA	0.0683176	NA	-0.507497	NA	2.69964	NA	-0.562986	NA
C2_03490C	orf19.872	0.0326099	NA	0.432992	NA	0.330552	NA	0.307874	0.748331	-0.0912531	0.94704
C2_03500W	orf19.871	-0.156004	0.351481	0.0256354	0.954222	0.0772993	0.726168	0.239847	0.0423712	0.0603039	0.793513
C2_03510W	theta-2a	#N/A	#N/A	#N/A	#N/A	#N/A	#N/A	#N/A	#N/A	#N/A	#N/A
C2_03520C	ADAEC	-0.0918444	0.638368	0.669961	4.23533e-10	0.327517	0.033835	0.424871	0.00536114	-0.335146	0.0296025
C2_03530W	orf19.867	-0.0592637	0.700258	-0.108828	0.540318	0.21361	0.0817012	0.278997	0.0138792	0.330578	0.00554453
C2_03540W	RAD32	0.0916198	0.652112	0.142939	0.671497	0.336012	0.0275281	0.250526	0.0774315	0.201454	0.39194
C2_03550C	orf19.864	-0.0327065	0.848598	0.0712047	0.740061	-0.0874452	0.56275	-0.0482149	0.73121	-0.150523	0.289662
C2_03560C	orf19.863	0.0208142	0.903927	-0.17446	0.23731	-0.204513	0.0960105	-0.218926	0.0201186	-0.022106	0.912439
C2_03570C	orf19.862	0.136051	0.572524	0.109983	0.796481	-0.0211987	0.948008	-0.151578	0.466052	-0.12341	0.695824
C2_03580W	snR43b	#N/A	#N/A	#N/A	#N/A	#N/A	#N/A	#N/A	#N/A	#N/A	#N/A
C2_03590C	CAP4	0.224622	0.457584	-0.0270407	0.970281	0.232374	0.413949	0.0145385	0.955491	0.268285	0.279575
C2_03600W	BMT8	0.111951	0.731857	-0.263892	0.514463	0.820993	4.37315e-05	0.715399	1.58137e-07	1.09153	4.69755e-09
C2_03610W	FMO2	-0.243246	0.58402	-0.41326	0.440944	0.228951	0.553479	0.481395	0.0364701	0.650922	0.0219245
C2_03620W	IFK2	-0.256763	0.27836	-0.101366	0.801658	0.0266739	0.924643	0.28905	0.147062	0.13573	0.598022
C2_03630W	orf19.855	-1.23217	NA	1.64454	NA	1.7433	NA	3.0386	NA	0.110723	0.937776
C2_03640W	UGA11	0.106596	0.573395	-0.17177	0.582402	0.446698	0.00114744	0.345752	0.00131766	0.626169	0.000115985
C2_03650W	orf19.854.1	#N/A	#N/A	#N/A	#N/A	#N/A	#N/A	#N/A	#N/A	#N/A	#N/A
C2_03660W	tE(CUC)1	#N/A	#N/A	#N/A	#N/A	#N/A	#N/A	#N/A	#N/A	#N/A	#N/A
C2_03670W	SAP99	0.336863	0.781421	-0.0308546	NA	0.252537	0.828405	-0.0786233	0.918782	0.296105	0.813446
C2_03680W	SAP98	-0.102069	0.831834	0.0933332	0.905953	0.109661	0.792999	0.221069	0.382977	0.0261687	0.961208
C2_03690C	orf19.851	1.89181	1.02399e-09	1.05299	NA	1.58131	0.00181408	-0.315078	0.536654	0.529831	0.360375
C2_03700W	orf19.850	0.0405714	0.892182	0.113525	0.73038	0.22831	0.252832	0.194425	0.17178	0.123466	0.521466
C2_03710W	MNN41	2.70586	0.0158023	0.354171	NA	2.82383	NA	0.126597	0.893428	2.48008	0.0104553
C2_03720W	PGA16	2.11121	NA	NA	NA	1.24301	NA	-0.866888	NA	1.13976	NA
C2_03730W	tR(UCU)2	#N/A	#N/A	#N/A	#N/A	#N/A	#N/A	#N/A	#N/A	#N/A	#N/A
C2_03740W	tF(GAA)2	#N/A	#N/A	#N/A	#N/A	#N/A	#N/A	#N/A	#N/A	#N/A	#N/A
C2_03750W	YIM1	-0.378924	0.00329644	-0.232782	0.208809	-0.925827	1.12057e-14	-0.540578	1.69367e-05	-0.685034	3.85321e-08
C2_03760C	orf19.846	-0.0731403	0.59998	-0.0612034	0.811915	-0.161646	0.2127	-0.082103	0.45528	-0.092641	0.596283
C2_03770C	STE11	-0.149743	0.271272	-0.0642083	0.82449	0.248015	0.0698954	0.403859	0.000149148	0.32048	0.0190721
C2_03780C	orf19.843	-0.0698604	0.638486	-0.0391947	0.894293	-0.0149732	0.939939	0.0613255	0.642705	0.0323072	0.87936
C2_03790C	ASR3	-0.121232	0.665545	0.0664662	0.886554	0.997785	3.63872e-07	1.12495	6.19256e-10	0.940299	5.53924e-07
C2_03800C	orf19.841	-0.232213	0.0161824	-0.0455452	0.860061	-0.0132814	0.947971	0.224852	0.0597264	0.0403049	0.857188
C2_03810C	RPL21A	0.102379	0.210475	-0.0730228	0.749841	-0.378977	0.00896344	-0.475678	8.80028e-05	-0.298592	0.0864727
C2_03820C	RPS9B	-1.22926	0.29717	-1.14085	0.494423	-1.58528	0.115069	-0.353072	0.00365338	-0.435473	0.103518
C2_03830W	orf19.839	-0.0917226	0.444153	-0.0920362	0.690872	-0.268759	0.0196517	-0.171036	0.0753618	-0.168905	0.291465
C2_03840C	INO4	-0.0729762	0.753457	0.0322685	0.944028	0.159948	0.3999	0.239031	0.142732	0.135724	0.574195
C2_03850W	tR(UCU)3	#N/A	#N/A	#N/A	#N/A	#N/A	#N/A	#N/A	#N/A	#N/A	#N/A
C2_03860W	tF(GAA)3	#N/A	#N/A	#N/A	#N/A	#N/A	#N/A	#N/A	#N/A	#N/A	#N/A
C2_03870W	GNA1	-0.048507	0.775683	-0.0355666	0.917363	-0.127604	0.436966	-0.073064	0.567532	-0.0842799	0.666947
C2_03880C	orf19.836.1	0.322063	0.224467	0.0298394	0.966086	-0.220781	0.398618	-0.536844	0.0139859	-0.244132	0.348251
C2_03890W	orf19.836	-0.128539	0.623721	-0.00563596	0.993448	-0.0415201	0.859279	0.0929441	0.674142	-0.0278936	0.923346
C2_03900C	orf19.835	0.186774	0.0932529	0.200435	0.205604	0.149196	0.281854	-0.0312297	0.811822	-0.0432857	0.823801
C2_03910C	orf19.834	-0.203021	0.144361	0.0859017	0.724611	0.137971	0.358116	0.347375	0.0016832	0.060052	0.747141
C2_03920C	GPI13	0.00520941	0.978367	0.0450954	0.85938	0.0733799	0.669936	0.0741898	0.549341	0.0361371	0.866246
C2_03930C	orf19.831	0.0336481	0.870291	0.0683964	0.805336	-0.187013	0.208236	-0.213933	0.0499269	-0.247491	0.0553849
C2_03940C	SCH9	0.324368	0.00160801	-0.0503401	0.857631	-0.146277	0.353616	-0.464364	4.5926e-06	-0.0877776	0.622
C2_03950W	orf19.828	0.264204	0.00406024	-0.00113437	0.998046	0.0238596	0.89671	-0.234232	0.0110873	0.0328314	0.869055
C2_03960W	RPL39	-0.0168341	0.965715	0.443544	0.555879	-0.243863	0.361323	-0.224246	0.158398	-0.682899	0.00978341
C2_03970W	orf19.827	-0.15814	0.556065	0.181446	0.556845	0.268441	0.184618	0.43334	0.00736325	0.0954102	0.681716
C2_03980C	MED1	-0.145824	0.565944	-0.17315	0.621451	-0.426871	0.0397752	-0.273713	0.0546041	-0.246307	0.230227
C2_03990W	GCD7	0.0247856	0.879643	-0.119676	0.526288	-0.284744	0.0176911	-0.303332	0.00107899	-0.157295	0.297459
C2_04000C	orf19.823	-1.74229	NA	1.91526	NA	1.61967	NA	3.37165	NA	-0.283317	0.938051
C2_04010C	HSP21	-4.37699	9.59309e-172	1.92992	0.363653	1.63189	NA	6.01319	NA	-0.282765	0.939583
C2_04020C	SDS22	-0.209687	0.748444	-0.0813117	NA	-0.122216	0.840868	0.0942486	0.835834	-0.0302992	0.969134
C2_04030C	ACP12	0.354452	0.0137837	-0.16411	0.577292	-0.0115689	0.964349	-0.360872	0.0049916	0.16132	0.448336
C2_04040C	DCK2	-0.0465697	0.818419	-0.0467651	0.910123	0.410821	0.0013138	0.463265	5.67169e-06	0.465307	0.00194231
C2_04050C	DCK1	-0.627016	0.0121207	0.210665	0.648563	1.33286	1.53833e-10	1.96639	6.89974e-45	1.13119	8.18989e-11
C2_04060C	SSY1	-0.396042	0.31999	0.339629	0.427175	-0.0506949	0.895755	0.352201	0.273109	-0.382683	0.180192
C2_04080W	orf19.813	-0.212414	0.440188	-0.120814	0.797583	-0.429839	0.0455665	-0.211417	0.330607	-0.301335	0.209583
C2_04090W	orf19.812	0.429324	0.91355	0.751815	NA	-0.163714	NA	-0.594535	0.504406	-0.892182	0.174055
C2_04100W	orf19.811	0.166961	0.506902	0.201919	0.526288	0.490018	0.00975797	0.3306	0.0076706	0.295458	0.0585101
C2_04110W	orf19.810	-0.422665	0.00885453	-0.0386245	0.943485	-0.494943	0.00818626	-0.0656418	0.766926	-0.447754	0.0322926
C2_04120C	orf19.809	0.105695	0.627635	0.178106	0.550602	-0.281159	0.139422	-0.381629	0.0123164	-0.452249	0.0237325
C2_04130W	orf19.808	0.158251	0.165511	0.186211	0.234476	0.0387222	0.811538	-0.113545	0.302268	-0.139556	0.332453
C2_04140W	CHS5	-0.0502406	0.732767	-0.116911	0.518223	0.173415	0.234538	0.229744	0.0377093	0.298232	0.0213626
C2_04150C	VMA7	-0.173549	0.120544	-0.0571655	0.83992	0.0119421	0.961516	0.191295	0.157714	0.0769534	0.745808
C2_04160W	orf19.805	0.110642	0.496009	-0.181546	0.339548	-0.194322	0.279426	-0.300395	0.0123667	-0.00556326	0.9844
C2_04170C	orf19.804.1	0.0578592	0.700258	-0.0335707	0.891995	-0.0858506	0.605067	-0.137936	0.32554	-0.0446106	0.837239
C2_04180C	orf19.804	0.0649411	0.722779	-0.116656	0.640929	0.185271	0.2127	0.126597	0.297236	0.3099	0.0234397
C2_04190C	UGA1	-0.49974	5.14496e-05	-0.0552479	0.882945	-0.582102	0.000992605	-0.0747504	0.705359	-0.517731	0.00256307
C2_04200W	TBF1	0.115481	0.380282	-0.0191624	0.958999	-0.315375	0.0255191	-0.424753	7.11548e-06	-0.288298	0.0268231
C2_04210W	STE4	-0.219616	0.351675	0.119212	0.751971	0.461543	0.0145578	0.687441	3.33991e-06	0.350124	0.0499958
C2_04220C	TAF14	-0.050041	0.904045	-0.144338	0.799136	-0.0783076	0.809996	-0.0219931	0.931397	0.0742592	0.854069
C2_04230W	BAT21	-0.0868777	0.397723	-0.116312	0.508634	-0.48922	1.58378e-07	-0.396526	1.28323e-06	-0.365169	0.001812
C2_04240C	HYM1	-0.231529	0.188108	-0.139737	0.608298	-0.13418	0.540913	0.104179	0.564912	0.0139588	0.965051
C2_04250W	VPS36	0.120292	0.457584	0.129267	0.598975	0.0975784	0.583338	-0.0165931	0.912132	-0.0236763	0.923346
C2_04260W	SSN3	-0.13425	0.568549	0.103257	0.740061	0.206452	0.292443	0.346778	0.0467573	0.110955	0.640824
C2_04270W	CAK1	-0.0255987	0.948599	-0.0216342	0.97168	-0.00148832	0.99622	0.0308933	0.865192	0.0282862	0.920997
C2_04280W	orf19.792	0.208162	0.662887	0.162194	0.844013	1.06169	6.10497e-05	0.860679	0.000145462	0.910993	0.000959614
C2_04290W	RIM11	-0.167737	0.840596	0.231378	NA	-0.118319	0.863245	0.0562838	0.92247	-0.341926	0.594807
C2_04300C	orf19.1592	-0.105675	0.601355	-0.0865259	0.806161	0.396954	0.014854	0.509467	3.6792e-06	0.491011	0.00120582
C2_04310W	ERG10	-0.0934444	0.549512	-0.317777	0.0285715	0.34994	0.0484434	0.449282	0.000840342	0.675568	2.13503e-06
C2_04320W	orf19.1590	-0.314842	0.760059	-0.287901	NA	-0.150009	NA	0.167454	0.827882	0.144047	0.886709
C2_04330C	orf19.4521	0.158551	0.759431	0.235274	0.705899	0.251536	0.511928	0.0989315	0.806226	0.0235341	0.968913
C2_04340C	orf19.4520	0.669292	NA	0.259135	NA	1.33486	NA	0.663671	0.311055	1.07166	0.147236
C2_04350C	SUV3	-0.220262	0.143936	-0.206933	0.265017	-0.538588	1.41571e-05	-0.311763	0.0258361	-0.323332	0.0221374
C2_04360W	orf19.4518	0.374627	0.570854	0.0294541	NA	0.238064	0.686531	-0.13354	0.771147	0.212901	0.694046
C2_04370W	orf19.4517	0.0547004	0.903602	0.014222	0.985377	-0.0139135	0.970535	-0.0635828	0.807249	-0.0195778	0.961898
C2_04380C	orf19.4516	0.122305	0.611286	0.184843	0.508634	0.398786	0.0547536	0.282818	0.158704	0.221825	0.354846
C2_04390W	orf19.4515	-0.175733	0.753457	0.0913305	0.920468	-0.051166	0.926037	0.131939	0.590887	-0.133766	0.657723
C2_04400W	orf19.4513	-0.100125	0.31999	0.0252722	0.934463	-0.24961	0.0323696	-0.143384	0.123134	-0.267184	0.0366628
C2_04410W	orf19.4511	0.0159096	0.958263	0.105949	0.721948	0.335865	0.0265221	0.325806	0.00711586	0.23814	0.124828
C2_04420W	IFA4	-0.632213	0.0385813	0.167117	0.770002	-0.136695	0.737549	0.505033	0.0187745	-0.294528	0.268858
C2_04430W	orf19.4509	-1.71712	NA	-0.986839	NA	0.422249	NA	2.15888	NA	1.41847	0.395029
C2_04440W	orf19.4508	-1.62744	0.000106259	0.261816	0.721296	0.409946	0.291687	2.03872	9.99469e-09	0.152697	0.781006
C2_04450W	orf19.4507	-0.975162	0.000120459	0.0336157	0.968732	0.245698	0.514076	1.22571	3.52218e-05	0.22128	0.590851
C2_04460W	LYS22	-0.136709	0.211379	0.139477	0.362167	-0.246797	0.216088	-0.103614	0.607692	-0.377942	0.0374424
C2_04470W	ADH3	-0.37611	0.803334	-0.732562	NA	1.4698	0.0770395	1.861	2.91478e-07	2.20566	5.32703e-10
C2_04480W	orf19.4504	-0.108916	0.710389	0.0555336	0.927001	0.313803	0.391862	0.432116	0.162299	0.26917	0.514416
C2_04490W	orf19.4503	-0.0125762	0.952111	-0.115285	0.5579	-0.000945298	0.99622	0.0180359	0.883404	0.122293	0.397903
C2_04500W	orf19.4502	0.0365236	0.816852	0.0302094	0.920911	0.155578	0.441515	0.124206	0.455904	0.132862	0.54142
C2_04510W	RIM2	-0.258301	0.701654	-0.0858391	0.943151	-0.287624	0.583423	-0.0250446	0.962428	-0.193554	0.747602
C2_04520C	orf19.4498	0.0344182	NA	0.571654	NA	-0.233918	NA	-0.269592	0.782749	-0.806624	0.347057
C2_04530W	MED8	-0.360995	0.0365191	-0.110304	0.763149	-0.485973	0.00474294	-0.118705	0.564724	-0.367659	0.0780027
C2_04540C	GDT1	0.183339	0.0470278	0.180563	0.297614	-0.00524536	0.977499	-0.18315	0.0942502	-0.17812	0.297225
C2_04550C	NDH51	0.446536	0.00463277	0.370638	0.0307619	0.332349	0.0401796	-0.108631	0.562972	-0.030358	0.904413
C2_04560W	KTR2	0.186429	0.419036	0.205218	0.508864	-0.196995	0.483035	-0.378323	0.049869	-0.395596	0.0729537
C2_04570W	orf19.4492	0.0881858	0.392702	-0.031297	0.914445	-0.502634	5.46319e-06	-0.584703	5.58562e-10	-0.463498	0.000154488
C2_04580W	ERG20	-0.0566812	0.607528	-0.0581082	0.771291	0.107765	0.369275	0.170631	0.045892	0.173776	0.152193
C2_04590C	QCR8	0.170885	0.167335	-0.115263	0.539018	-0.0960899	0.548943	-0.261192	0.0128178	0.0270029	0.889689
C2_04600C	RPL17B	0.0936312	0.274058	0.00235628	0.996145	-0.379861	0.000756792	-0.467591	2.8023e-07	-0.374705	0.00683661
C2_04610C	snR189b	#N/A	#N/A	#N/A	#N/A	#N/A	#N/A	#N/A	#N/A	#N/A	#N/A
C2_04620W	orf19.4488	-0.0493906	0.690093	0.111467	0.504996	0.160962	0.168138	0.216417	0.0116501	0.0572976	0.741338
C2_04640C	SNU114	0.202374	0.147026	0.239043	0.136019	0.0142074	0.948635	-0.182254	0.220405	-0.216691	0.169981
C2_04650C	RPB4	0.110281	0.362686	0.0581604	0.81714	-0.0873619	0.687974	-0.192074	0.225734	-0.137865	0.536881
C2_04660C	YAK1	-0.0950523	0.757528	0.152451	0.677331	0.347961	0.118615	0.450749	0.00493307	0.204676	0.335735
C2_04670W	orf19.149	0.625708	0.254093	0.561532	0.458348	0.974956	0.050593	0.357028	0.379488	0.425363	0.382814
C2_04680W	TIM17	0.22334	0.0597126	-0.0482631	0.878845	-0.0350289	0.862439	-0.252895	0.012766	0.0208904	0.934807
C2_04690C	TPO5	-0.172141	0.377552	-0.132936	0.651489	-0.139361	0.525948	0.0408094	0.829029	0.00270737	0.993418
C2_04700C	orf19.154	0.0109572	0.961893	0.0274656	0.943151	-0.223691	0.19787	-0.228556	0.0872776	-0.24329	0.151462
C2_04710C	URE2	-0.0538596	0.760059	-0.194053	0.277121	-0.443146	0.000777266	-0.383348	5.7066e-05	-0.241414	0.0756284
C2_04720C	FGR51	-0.440901	0.214251	-0.348828	0.56937	0.254664	0.526769	0.700987	0.020512	0.612586	0.114387
C2_04730W	orf19.194	0.0724124	0.763598	0.107805	0.761571	0.205541	0.320988	0.139298	0.389261	0.105898	0.68657
C2_04740C	orf19.193	-0.0645141	0.845029	-0.0717299	0.890494	0.587063	0.00860987	0.656199	0.00160973	0.665548	0.00281655
C2_04750W	orf19.192	-0.0394798	0.89081	-0.121069	0.720298	0.214865	0.261043	0.261801	0.0727529	0.345086	0.0349615
C2_04760W	KIC1	-0.19572	0.0871346	0.0592575	0.822521	0.322505	0.0285025	0.524989	3.29118e-05	0.271742	0.090665
C2_04770W	orf19.190	0.134292	0.501121	0.285541	0.133601	-0.0195757	0.939252	-0.147552	0.377115	-0.297309	0.066872
C2_04780W	orf19.188	0.199924	0.0107658	0.254977	0.0464822	-0.116843	0.437687	-0.310864	0.00203201	-0.363944	0.00518784
C2_04790C	orf19.185	0.241948	0.0270115	-0.00391043	0.993473	-0.000789295	0.996611	-0.236655	0.00947374	0.0110277	0.961898
C2_04800C	MDM10	-0.0411228	0.907483	0.0293992	0.962485	0.0447108	0.88527	0.0927418	0.634665	0.0234989	0.944447
C2_04810W	HIS3	0.189842	0.388369	-0.575068	0.0136698	-0.0390841	0.9074	-0.224161	0.218686	0.544503	0.00998304
C2_04820W	orf19.182	-0.00412099	0.985065	-0.189111	0.259907	-0.430552	0.000124003	-0.420146	1.12042e-05	-0.233472	0.0814317
C2_04830W	orf19.4128	-0.938872	4.03192e-06	-0.488038	0.1372	-0.513273	0.0765544	0.431949	0.103152	-0.0162233	0.976735
C2_04840W	psi-2a	#N/A	#N/A	#N/A	#N/A	#N/A	#N/A	#N/A	#N/A	#N/A	#N/A
C2_04850C	orf19.4127	-0.0427328	0.769432	0.0755955	0.719745	-0.109706	0.498664	-0.0603172	0.642119	-0.177026	0.217596
C2_04860W	PZF1	0.0677292	0.768874	0.0156574	0.972066	-0.217129	0.291994	-0.278579	0.0639346	-0.225033	0.239166
C2_04870C	orf19.4123	0.0903318	0.36501	0.0908212	0.62304	-0.172522	0.165311	-0.256855	0.00433888	-0.255405	0.0388617
C2_04880C	ARH2	-0.222151	0.269408	-0.270131	0.298989	0.0444665	0.883276	0.273072	0.125167	0.323094	0.116364
C2_04890C	tD(GUC)5	#N/A	#N/A	#N/A	#N/A	#N/A	#N/A	#N/A	#N/A	#N/A	#N/A
C2_04910W	orf19.3522	-1.93089	NA	-2.48675	NA	-2.60127	NA	-0.652614	NA	-0.0626055	NA
C2_04920W	tG(GCC)3	#N/A	#N/A	#N/A	#N/A	#N/A	#N/A	#N/A	#N/A	#N/A	#N/A
C2_04930C	CRK1	0.0711125	0.640879	0.148796	0.47463	-0.225793	0.101612	-0.291011	0.00192929	-0.366891	0.00598593
C2_04940C	ITR1	0.0812432	0.654974	0.177664	0.402718	0.353906	0.0048221	0.278698	0.02644	0.184495	0.284732
C2_04950C	CYT1	0.180336	0.117888	0.0311014	0.921341	-0.0172713	0.935542	-0.191124	0.0405755	-0.0403907	0.832573
C2_04960C	orf19.3528	-0.032388	0.855834	0.107603	0.710598	-0.382206	0.00507096	-0.345014	0.00233181	-0.481992	0.00397362
C2_04970W	ABP2	-1.59392	1.09974e-15	0.438369	0.0409654	-0.0926225	0.733159	1.50557	3.16608e-12	-0.522623	0.006644
C2_04980C	CKA2	-0.137716	0.403682	-0.194355	0.330146	-0.186588	0.269124	-0.0429006	0.766992	0.0154553	0.95538
C2_04990W	orf19.3531	-0.330639	0.0389718	-0.238471	0.323219	-0.22615	0.279785	0.110344	0.505896	0.0199147	0.954057
C2_05000C	MRPL10	0.27458	0.513191	-0.15498	0.854713	-0.133639	0.775544	-0.406494	0.151496	0.0313065	0.963397
C2_05010W	tT(AGU)4	#N/A	#N/A	#N/A	#N/A	#N/A	#N/A	#N/A	#N/A	#N/A	#N/A
C2_05020W	orf19.3533	0.252059	0.729467	-0.00218068	NA	0.597313	0.187318	0.348377	0.448669	0.607272	0.143707
C2_05030C	RHO3	0.0153954	0.935477	0.0296357	0.937108	0.25255	0.0471885	0.242949	0.0149711	0.230273	0.165505
C2_05040C	orf19.3535	-0.126747	0.567857	-0.272744	0.255051	-0.280164	0.15428	-0.147445	0.312236	-0.000199441	0.999216
C2_05050C	orf19.3536	0.229114	0.755001	0.0635975	NA	-0.162274	0.823257	-0.388749	0.445958	-0.22042	0.749277
C2_05060C	orf19.3537	-0.526028	NA	0.270734	NA	-0.264312	NA	0.263181	NA	-0.529465	0.76522
C2_05070W	FRE9	-0.680908	0.533014	-0.428033	NA	-1.34282	0.150048	-0.649064	0.337141	-0.89145	0.19932
C2_05080C	orf19.3539	-0.21581	0.727942	-0.454904	NA	-0.612095	0.128765	-0.389614	0.384362	-0.149639	0.814362
C2_05090W	MAK5	0.0875632	0.520642	0.0422683	0.896404	-0.343028	0.0152673	-0.424939	0.000125745	-0.377683	0.0101711
C2_05100C	ERF1	0.207249	0.0236333	0.0656562	0.811915	0.0233086	0.914244	-0.178171	0.17034	-0.0348144	0.901191
C2_05110W	LEM3	-0.113199	0.374572	0.0349644	0.910123	-0.0263464	0.885912	0.0934176	0.456031	-0.0533408	0.791186
C2_05120C	orf19.3543	-0.25119	NA	1.04609	NA	-0.947132	NA	-0.696151	NA	-2.00648	0.192292
C2_05130W	orf19.3544	-0.246777	NA	0.368157	NA	-0.0266823	NA	0.230344	NA	-0.38277	0.797356
C2_05140W	CDC15	-0.267271	0.0605402	-0.236454	0.300916	0.136188	0.414006	0.410043	0.000639036	0.381114	0.0146403
C2_05150W	PEX2	-0.0861335	0.731063	-0.0215665	0.968907	-0.111685	0.619557	-0.0183566	0.922439	-0.0816445	0.727725
C2_05160C	orf19.3547	0.00666196	0.968812	-0.029262	0.928089	-0.426749	0.000348814	-0.42771	3.26867e-05	-0.390006	0.00714301
C2_05170W	orf19.3548	-0.0339314	0.873901	-0.202628	0.375416	-0.465532	0.0128419	-0.424681	0.00894555	-0.254666	0.274793
C2_05180W	WH11	-0.630054	0.0744027	0.620561	0.5579	1.87736	5.76634e-21	2.51649	1.1346e-26	1.27118	0.0243594
C2_05190W	CDC21	0.0647202	0.923661	-0.112853	0.920769	-0.262949	0.648702	-0.318178	0.47589	-0.140747	0.849006
C2_05200C	SGO1	0.148422	0.269408	0.139709	0.457128	0.0813362	0.64755	-0.0612666	0.693703	-0.0504655	0.817527
C2_05210W	DAD2	0.272696	0.329311	0.245053	0.535998	0.152118	0.65541	-0.113326	0.612856	-0.0846256	0.797356
C2_05220C	orf19.3552	0.150609	0.209189	0.0840746	0.707009	-0.119074	0.429219	-0.264052	0.0029921	-0.195297	0.127879
C2_05230C	RPF2	0.0183946	0.930818	-0.00162296	0.997502	-0.493576	0.00604411	-0.505989	0.00158743	-0.484402	0.0155891
C2_05240C	tQ(UUG)3	#N/A	#N/A	#N/A	#N/A	#N/A	#N/A	#N/A	#N/A	#N/A	#N/A
C2_05250C	AAT1	-0.103126	0.304647	0.205468	0.153953	-0.0649584	0.698565	0.0446873	0.73121	-0.262536	0.0575727
C2_05260W	BUD14	0.096041	0.530942	-0.0592095	0.831024	0.350847	0.0252557	0.26144	0.0639346	0.418176	0.00451587
C2_05270W	orf19.3556	0.144538	0.170202	0.125762	0.432495	-0.0459995	0.790095	-0.184483	0.104071	-0.163974	0.26317
C2_05280C	GPI19	-0.101648	0.782932	0.139791	0.753522	0.190396	0.460011	0.298761	0.175231	0.0588627	0.861542
C2_05290C	orf19.3558	0.124584	0.811745	0.0327744	0.972445	0.502459	0.09321	0.381825	0.182588	0.47695	0.142665
C2_05300C	orf19.3559	0.329492	0.233248	0.0815716	0.90573	0.0647463	0.88528	-0.261488	0.399014	-0.0100116	0.98689
C2_05310C	CD39	#N/A	#N/A	#N/A	#N/A	#N/A	#N/A	#N/A	#N/A	#N/A	#N/A
C2_05320W	CDC7	-0.0238491	0.91355	0.0550543	0.863527	0.120023	0.474387	0.149711	0.214647	0.0726207	0.740527
C2_05330C	orf19.3563	0.694747	NA	0.738086	NA	0.112297	NA	-0.585302	0.50029	-0.625558	0.536881
C2_05340C	RPC40	0.199762	0.676044	-0.0687918	0.944065	-0.120114	0.806317	-0.317713	0.221768	-0.043049	0.939583
C2_05350C	orf19.3565	-0.804065	NA	-0.572192	NA	-0.0420851	NA	0.772903	0.287094	0.540096	0.536881
C2_05360C	BIO32	0.231723	NA	-0.125836	NA	1.10821	NA	0.869996	NA	1.21274	NA
C2_05370C	RXT3	0.526478	1.23369e-05	0.585883	1.84385e-05	-0.0766879	0.722585	-0.597981	5.03306e-06	-0.655218	1.29555e-06
C2_05380W	orf19.3569	0.137529	0.519621	0.344754	0.117842	-0.0698091	0.780725	-0.202958	0.161227	-0.407423	0.0153154
C2_05390C	orf19.3571	-0.214006	NA	-0.213148	NA	0.250967	NA	0.464867	0.579673	0.47158	0.663447
C2_05400W	orf19.3572	-0.17076	0.757632	-0.137712	0.854326	-0.525296	0.126736	-0.347236	0.359843	-0.378883	0.311222
C2_05410W	orf19.3572.3	0.328459	0.520878	-0.0675254	0.850493	-0.347231	0.0579331	-0.669893	0.00313203	-0.272056	0.134602
C2_05420C	snR63	#N/A	#N/A	#N/A	#N/A	#N/A	#N/A	#N/A	#N/A	#N/A	#N/A
C2_05430C	tI(AAU)3	#N/A	#N/A	#N/A	#N/A	#N/A	#N/A	#N/A	#N/A	#N/A	#N/A
C2_05440W	PEX6	-0.00570052	0.99523	0.351132	NA	0.388318	0.404868	0.399995	0.291035	0.0452967	0.944978
C2_05450C	MDJ2	0.523671	NA	0.107269	NA	0.402238	NA	-0.121402	NA	0.295763	0.863387
C2_05460W	CDC19	-0.896481	0.0866659	-0.275336	0.770521	-0.660365	0.24345	0.241057	0.296493	-0.375851	0.146017
C2_05470W	COQ5	-0.0229192	0.91355	-0.170385	0.396338	-0.35084	0.00715838	-0.321608	0.0057748	-0.171963	0.302014
C2_05480C	orf19.3577.1	0.588544	NA	0.12008	NA	0.371838	NA	-0.212658	NA	0.258476	0.883344
C2_05490W	orf19.3578	-0.355803	NA	-0.655313	NA	-0.968917	NA	-0.606679	NA	-0.307231	0.895016
C2_05500W	ATP4	0.191681	0.340485	-0.132575	0.727405	0.107957	0.65541	-0.0793158	0.659631	0.249002	0.261945
C2_05510C	orf19.3581	0.000530528	0.999288	-0.156539	NA	0.291876	0.594253	0.296543	0.525274	0.454047	0.382814
C2_05520W	orf19.3582	0.184783	0.799395	0.209539	NA	-0.556546	0.350195	-0.735819	0.111672	-0.758459	0.169948
C2_05530C	orf19.3583	0.100611	0.877658	0.0988366	0.920468	-0.0704205	0.89344	-0.164116	0.674202	-0.160039	0.736827
C2_05540C	orf19.6866	-0.0325514	0.886469	-0.1208	0.622488	-0.220875	0.157014	-0.181834	0.124998	-0.0920307	0.617248
C2_05550W	orf19.6867	-0.431083	0.223412	-0.296009	0.614821	-0.304077	0.361323	0.132803	0.716381	-7.29776e-06	0.999977
C2_05560W	orf19.6868	0.314756	0.686799	0.0194532	NA	0.239741	0.73925	-0.0606891	0.898991	0.229964	0.698252
C2_05570C	orf19.6869	-0.682109	3.70957e-10	-0.210807	0.235728	0.161744	0.321915	0.849958	4.91487e-12	0.380452	0.00663014
C2_05580W	orf19.6871	-0.130362	0.515648	-0.199857	0.402869	0.247992	0.182892	0.384176	0.00564301	0.45569	0.00363458
C2_05590C	orf19.6872	-0.005913	0.994237	-0.383941	0.586741	-0.00418072	0.995121	0.0067325	0.987128	0.388096	0.441762
C2_05600W	snR56	#N/A	#N/A	#N/A	#N/A	#N/A	#N/A	#N/A	#N/A	#N/A	#N/A
C2_05610C	RPS8A	0.28556	0.12262	0.12443	0.709848	0.0762193	0.833403	-0.204796	0.437915	-0.0398943	0.9307
C2_05620W	KTI11	0.16983	0.762149	0.50707	0.303107	0.0136371	0.979553	-0.15091	0.719891	-0.486654	0.209233
C2_05630C	tS(AGA)4	#N/A	#N/A	#N/A	#N/A	#N/A	#N/A	#N/A	#N/A	#N/A	#N/A
[truncated: 4,517 more rows]

## Sheet: Filamentation genes
ASSEMBLY22_ID	GENE ID	YPD bcr1 vs WT	padj	YPD wor2 vs WT	padj	YPD wor2bcr1 vs WT	padj	YPD wor2bcr1 vs bcr1	padj	YPD wor2bcr1 vs wor2	padj
C1_00270W	orf19.6079	-2.34788	0.0194623	-1.1448	0.608298	-1.65116	0.06845	0.704433	0.622518	-0.493371	NA
C1_00290W	POL93	-2.48532	0.0087533	-1.63335	0.320258	-1.91	0.0767719	0.584212	0.698612	-0.263378	0.920679
C1_00390W	ENA2	-0.959436	0.0401121	0.00235284	0.998051	-0.59964	0.183761	0.367729	0.461972	-0.596553	0.155823
C1_13450W	HYR1	-1.06413	0.442276	-4.11741	2.18581e-05	4.6911	1.35358e-11	5.75763	8.86056e-26	8.81668	1.38001e-80
C6_03030W	SAP5	0.0131565	0.995391	-2.97546	NA	3.90043	0.000858412	3.89093	9.02781e-59	6.87666	1.00205e-39
C1_01220C	orf19.3310	-0.980319	NA	-0.257509	NA	0.269851	NA	1.25574	NA	0.533053	0.701123
C1_01740W	CTN1	-1.65653	1.13755e-05	0.609666	0.1372	-0.57046	0.427837	1.08892	0.119956	-1.17969	0.284135
C1_01810C	UGA2	-0.226378	0.809929	0.259066	NA	0.727412	0.190242	0.957175	0.00914645	0.473326	0.402484
C1_01930W	orf19.4530.1	-1.50145	1.7093e-05	-0.35113	0.81714	0.745744	0.351573	2.25373	6.92346e-05	1.10556	0.170542
C1_13100W	orf19.4936.1	-1.07996	0.0571313	-1.49675	0.0268127	3.84844	1.82176e-07	4.93143	5.93518e-08	5.36474	9.19747e-08
C6_02200C	orf19.3460	-0.314882	0.709938	0.26816	0.727559	3.08237	8.8255e-38	3.4042	3.2521e-10	2.82128	2.28581e-71
C7_03150W	orf19.5140	-1.27329	0.0785569	-0.078756	NA	2.82137	0.00381063	4.10181	1.12366e-06	2.91621	0.000364831
C1_04930C	orf19.751	0.120157	NA	0.436372	NA	0.189727	NA	0.0776299	NA	-0.224851	0.912312
C1_04940C	orf19.750	-0.710112	NA	0.634416	NA	0.381015	NA	1.09971	0.0721841	-0.238865	0.806382
CR_06500C	orf19.716	0.067613	0.856501	-0.186815	0.588384	2.22539	4.31939e-41	2.1628	5.82715e-32	2.42043	2.69285e-52
C1_05300C	PRD1	-0.342181	0.00019319	-0.0504578	0.844013	0.0325731	0.870709	0.381291	0.000597753	0.0911602	0.632681
C1_06130C	HAC1	-0.96877	0.00265457	-0.196848	0.75087	0.485814	0.179055	1.4612	3.79678e-06	0.692638	0.0366923
C1_06340W	orf19.6277	-0.84953	0.184032	-0.262475	0.622488	-0.675523	0.455956	0.180936	0.872587	-0.403135	0.761988
C1_07650W	orf19.2779	-0.512601	NA	1.29435	NA	1.58941	NA	2.08885	NA	0.312922	0.854537
C1_08330C	ADH2	-1.43761	0.193063	0.490481	0.791588	-0.529046	0.73925	0.92051	0.514848	-1.00601	0.54142
C1_09310C	orf19.4791	-0.977205	0.00518737	0.351264	0.509698	0.435387	0.371568	1.41851	0.000160352	0.0949692	0.884843
C3_01130C	orf19.2515	-0.796679	0.000177002	-0.0662986	0.985012	2.19238	2.96802e-06	2.99428	1.36323e-09	2.27119	0.0596466
C1_09400C	FTH1	-1.49529	1.14968e-08	-0.128599	0.86466	-0.670035	0.193165	0.833233	0.0814635	-0.530361	0.358674
C1_10240C	orf19.4894	-0.594686	0.375094	0.439889	NA	0.628469	0.227534	1.23236	0.00436376	0.202594	0.729539
C1_10520W	orf19.996	-0.66965	0.0801324	0.66411	0.0823432	0.441676	0.143033	1.11653	8.01571e-05	-0.215605	0.581739
C4_05780C	CFL2	2.43022	2.84402e-63	-0.502657	0.0521654	2.17493	3.16471e-34	-0.247166	0.0904945	2.68662	1.41461e-72
C1_12000C	orf19.5266	-0.961389	NA	-0.2018	NA	0.357214	NA	1.30906	NA	0.571138	0.776508
C1_12140W	orf19.5250	-0.200124	NA	0.272232	NA	0.6094	NA	0.823148	NA	0.349712	0.780277
C1_13470W	KNS1	-0.02694	0.978542	0.32266	NA	2.0556	9.53833e-10	2.09159	2.96874e-09	1.74494	6.31693e-07
C2_06870C	PST1	-1.44711	8.80571e-14	-0.558584	0.579261	1.91575	2.2474e-06	3.36834	1.81613e-20	2.48399	3.49476e-05
C1_13430C	orf19.4970	-3.64074	3.5134e-15	-0.88508	0.165747	-0.0243468	0.978303	3.6214	4.96698e-09	0.870388	0.507282
C4_01860C	orf19.4607	-0.548593	0.0567173	-0.142994	0.844529	1.89737	2.50373e-27	2.45342	4.34173e-61	2.04623	3.12751e-20
C1_00780C	HGC1	-1.83182	1.48049e-18	-1.45602	0.0382808	1.84601	2.02654e-17	3.68357	6.94095e-107	3.3094	3.6145e-12
C4_03570W	HWP1	-3.4063	1.25418e-08	-1.99384	0.0642443	1.77669	0.000234375	5.18649	2.25293e-27	3.77877	3.9319e-08
C1_14030W	orf19.7210	-0.923992	NA	0.555128	NA	0.650516	NA	1.57764	0.0151171	0.110544	0.904413
C1_14180W	orf19.7225	-0.901522	0.185029	-0.16893	NA	-0.620252	0.346913	0.291276	0.658516	-0.438954	0.473766
C1_14190C	orf19.7227	-1.96312	NA	-0.577269	NA	0.482077	NA	2.44861	NA	1.06312	0.322119
C2_00680C	SOD5	-4.97877	1.03466e-172	-1.91511	0.00313504	1.00317	0.280853	5.99025	1.69773e-17	2.92428	0.00173239
C2_02060C	FMO1	0.107547	0.816852	-0.443614	0.310557	-0.0603599	0.892181	-0.160367	0.640979	0.392293	0.271725
C2_03670W	SAP99	0.336863	0.781421	-0.0308546	NA	0.252537	0.828405	-0.0786233	0.918782	0.296105	0.813446
C4_03000C	orf19.2691	-0.733631	0.118546	0.69131	0.271038	1.49799	0.000188422	2.23809	1.01056e-09	0.814946	0.0953486
C2_04470W	ADH3	-0.37611	0.803334	-0.732562	NA	1.4698	0.0770395	1.861	2.91478e-07	2.20566	5.32703e-10
C2_05070W	FRE9	-0.680908	0.533014	-0.428033	NA	-1.34282	0.150048	-0.649064	0.337141	-0.89145	0.19932
CR_03890W	WOR3	-1.52973	4.79981e-15	-0.638063	0.274773	1.45945	7.14809e-11	2.99411	3.06364e-12	2.10632	1.25167e-05
C1_01980W	HGT1	-1.15014	3.64134e-10	-0.068766	0.968732	1.45545	6.30196e-11	2.61418	1.39399e-63	1.5351	0.000448899
C2_07790C	orf19.2202	-0.206714	0.777525	-0.374511	NA	0.516794	0.175032	0.729477	0.090516	0.899897	0.0120585
C2_08050C	SIT1	-0.62504	NA	0.133947	NA	-1.19063	NA	-0.575234	NA	-1.31276	0.1947
C2_09820W	orf19.1368	-2.52977	3.06461e-48	0.757618	1.18492e-06	-0.71427	0.29703	1.82096	0.00170462	-1.46234	0.0174197
C2_09860C	orf19.1365	-1.00994	0.241866	0.602901	NA	0.616181	0.44335	1.63299	0.00721261	0.0315613	0.974418
C2_10180W	IFR1	-0.449527	0.0934012	-0.177841	0.759455	-0.418493	0.301707	0.0365951	0.932395	-0.23198	0.663447
C3_00210C	orf19.5449	-0.390627	NA	-0.112355	NA	-0.468034	NA	-0.0801594	NA	-0.346903	0.87428
C3_00360W	orf19.5431	-0.752695	NA	-0.761423	NA	0.459657	NA	1.22897	0.174144	1.2351	0.0786633
C2_04050C	DCK1	-0.627016	0.0121207	0.210665	0.648563	1.33286	1.53833e-10	1.96639	6.89974e-45	1.13119	8.18989e-11
C3_01230C	orf19.1728	-1.57628	NA	-3.26793	NA	-2.51913	NA	-0.94832	NA	0.766111	NA
C3_01820W	orf19.1664	-0.846871	1.66517e-08	0.0674206	0.874897	-0.393011	0.234538	0.463682	0.105523	-0.449708	0.149677
C3_01900C	orf19.1656	-0.136664	0.611529	0.287702	0.259907	0.0565148	0.863083	0.199575	0.359843	-0.22274	0.35873
CR_01910C	orf19.2590	-0.174136	0.802864	-0.588179	NA	1.26456	0.00135684	1.44641	3.6792e-06	1.8555	4.39121e-08
C3_03980C	orf19.2812	0.0204666	0.985065	0.0319413	NA	0.589306	0.174639	0.574794	0.253069	0.569579	0.360298
C3_05810C	SKN1	-0.702949	0.0683404	-0.207022	0.774498	0.46688	0.156873	1.17436	1.5326e-06	0.683226	0.0119767
C3_05980C	FAA2	-0.59359	NA	-0.627757	NA	-0.402372	NA	0.195091	0.859507	0.232231	0.875384
C3_06450W	GLG2	-0.869572	NA	-2.29377	NA	1.19867	NA	2.08379	0.0122341	3.47361	0.000301585
C3_06490W	orf19.7437	-0.386956	0.62479	-0.176692	NA	-0.457789	0.457952	-0.0658106	0.927478	-0.26986	0.706172
C3_06670C	orf19.7456	0.320981	NA	0.547399	NA	1.72955	NA	1.3981	0.0880233	1.19003	0.148172
C3_06790W	TRY6	-0.00852329	NA	-2.32306	NA	-0.31976	NA	-0.242815	NA	2.00046	NA
C3_07270C	UBI4	-0.313787	0.108585	-0.159055	0.465741	0.254019	0.189861	0.573557	0.00447772	0.420565	0.021213
C4_00080C	orf19.376	-1.38504	1.0402e-13	-0.461448	0.112532	-0.387717	0.168261	1.00509	4.13568e-06	0.0831234	0.84256
C4_00110C	FRP1	-3.60592	1.41034e-11	-0.044451	0.985012	-0.747587	0.357738	2.86274	4.29629e-05	-0.692769	0.531834
C4_00120W	PGA7	-4.43151	1.54069e-15	0.0261312	0.993868	-1.45252	0.164795	2.9877	2.29053e-08	-1.46792	0.201913
C4_00130W	RBT5	-6.84501	4.18242e-26	0.576479	0.687954	-2.07667	0.119272	4.77387	2.77795e-05	-2.64185	0.066872
CR_04640W	DIT1	-0.127718	0.806601	0.739711	0.0408238	1.23225	3.93816e-06	1.37053	9.85141e-13	0.500867	0.035422
C4_01940W	PHO89	-1.70008	3.08392e-07	-0.00131767	0.998967	-0.758741	0.673988	0.951893	0.524961	-0.749427	0.71664
C4_02180C	ZCF26	-0.362948	0.415279	-0.131362	0.854443	0.212225	0.566296	0.582396	0.0695009	0.351721	0.306003
C5_04470C	orf19.3932	0.345854	0.197303	0.104769	0.87407	1.1633	6.57859e-06	0.824388	0.000654448	1.06774	0.000108407
C4_03430W	MOH1	-1.54669	0.0193692	0.623076	NA	0.504522	0.534583	2.06492	0.000244086	-0.105289	0.934151
C4_03520C	RBT1	-2.73337	8.59061e-77	-0.533574	0.00505366	-0.334288	0.0652613	2.40342	1.17704e-64	0.206831	0.333818
C4_04530C	PHR1	-1.48196	9.7083e-35	-0.273919	0.0508329	1.14852	3.55822e-18	2.6361	5.89448e-75	1.43031	7.77012e-33
C4_03710C	orf19.1307	-1.3031	NA	0.0503325	NA	-0.385864	NA	0.919211	0.318586	-0.420241	0.692272
C4_04270W	orf19.1421	-1.38667	NA	0.167099	NA	-0.0162356	NA	1.37595	NA	-0.16555	0.953673
C1_13160W	PSA2	-1.99054	0.000418706	-0.256819	NA	1.11801	0.0280827	3.11542	7.24029e-13	1.38376	0.0116507
C1_05140W	BRG1	-3.28952	2.42682e-64	-1.0319	0.230092	1.11776	1.39805e-05	4.41101	5.09948e-26	2.15852	0.00111154
C4_04670C	orf19.3813	-0.470856	NA	-0.0267056	NA	1.21365	NA	1.68437	0.0201186	1.24369	0.0856518
C4_04790W	FAV1	-2.11027	0.00991632	-1.24164	NA	0.536209	0.372897	2.64572	6.61114e-05	1.78297	1.92704e-06
CR_09530C	orf19.6608	-1.89852	5.45664e-06	-0.533176	0.392079	1.11706	0.00274711	3.02236	3.48833e-18	1.65929	3.31373e-07
C5_00870C	GIT4	-1.0292	0.0436117	-0.428076	0.535885	-0.123562	0.820185	0.916787	0.0278084	0.317622	0.478678
C4_04470W	SAP10	-1.10553	0.000955605	-0.463981	0.424215	1.09452	2.81498e-06	2.2072	2.60972e-19	1.56657	1.7735e-08
C6_03850C	IHD1	-1.16654	1.85477e-05	-1.27243	0.0195671	0.980464	3.12886e-05	2.153	3.12909e-08	2.26181	1.44821e-05
C1_09340C	orf19.4795	-0.360159	0.236094	0.265252	0.534378	0.900867	0.00316366	1.26784	1.22112e-06	0.645706	0.0336843
C1_11200W	orf19.2296	-0.532363	5.17068e-10	0.272013	0.640133	0.826489	1.87708e-05	1.36538	7.87541e-15	0.563926	0.255339
C5_05050W	ADH1	-1.28521	1.04429e-20	-0.247969	0.307071	-0.737549	0.17066	0.55373	0.232274	-0.481619	0.377598
C5_05450C	MUM2	-0.441928	0.000369301	0.0157394	0.971479	0.0741678	0.775544	0.522122	0.000278925	0.0665807	0.800772
C1_13480W	HSP70	-0.280792	0.00184074	0.139769	0.581972	0.737796	5.54918e-06	1.02488	3.85103e-13	0.606777	0.00141361
C6_00930C	orf19.94	0.12571	0.706792	-0.364933	0.250667	0.731428	0.000483831	0.613765	0.00113516	1.10621	6.66175e-10
C6_04410C	orf19.2124	-0.654085	0.0107161	-0.519241	0.09543	0.724606	0.0118619	1.38406	5.38883e-14	1.25282	7.07377e-12
CR_02130W	ECM4	-0.354177	0.00802773	0.290512	0.14615	0.721271	0.000247162	1.08163	1.94951e-08	0.439627	0.0676646
C7_03280C	orf19.5125	-0.49305	0.0598886	0.433253	0.177809	0.628224	0.0478948	1.13084	1.78055e-05	0.205932	0.607421
C6_02450W	orf19.5514	0.426273	0.191755	-0.0506859	0.94408	0.219682	0.44335	-0.19858	0.512459	0.28006	0.330442
C1_00850W	IHD2	-1.7213	1.6755e-25	-0.400316	0.111299	0.538496	0.00487721	2.2649	1.83702e-33	0.947427	2.72553e-06
C3_03410C	orf19.338	0.127857	0.275639	-0.225312	0.237555	0.515286	0.00381063	0.394095	0.0206963	0.749341	3.32204e-05
C6_00860W	GPX1	-0.323662	0.259232	-0.14279	0.796501	0.502114	0.0274428	0.832509	6.02466e-06	0.654309	0.00328107
C6_04490W	LIP4	-0.449118	0.0444041	-0.310155	0.322453	0.329019	0.212825	0.784333	0.00052425	0.647868	0.00745106
C7_00100W	FRP2	-1.5522	NA	0.242606	NA	-0.320242	NA	1.23659	NA	-0.548189	0.640174
C7_00870W	orf19.7029	-4.51649	NA	1.07651	NA	2.81922	NA	7.27826	NA	1.71724	0.089342
C7_00930W	GPH1	-0.638363	0.104296	-0.0146831	0.996145	0.847243	0.26308	1.49402	1.77768e-06	0.872132	0.354672
C7_01680C	orf19.6556	-0.223335	0.859025	0.125131	NA	0.810289	0.252832	1.03971	0.0839163	0.693405	0.360618
C2_07630C	orf19.1862	-1.40896	7.48885e-22	0.531228	0.0104935	0.408667	0.0243451	1.82329	1.9224e-40	-0.113907	0.68657
C7_03170W	IFA21	0.0271424	0.916693	-0.205094	0.390117	0.251211	0.16782	0.231185	0.152215	0.46474	0.00594519
C5_03930C	orf19.3219	-2.27925	7.54878e-95	0.000728346	0.998051	0.391284	0.0134977	2.67768	1.9486e-91	0.398709	0.00836549
C7_03310W	orf19.1344	-0.392403	0.717397	0.76471	NA	-0.0694633	NA	0.329721	0.656699	-0.812286	0.131713
C7_03470W	orf19.6704	-1.71225	8.28876e-05	-0.514989	0.429621	-0.359694	0.514243	1.35585	0.00128939	0.161659	0.797631
C7_03580C	orf19.6690	-1.38809	NA	-0.303121	NA	0.534353	NA	1.922	0.00433092	0.83522	0.291701
CR_00090C	orf19.7531	-0.473357	0.614898	-0.393289	NA	0.569733	0.285514	1.04366	0.0679921	0.969847	0.106788
CR_00170W	ZCF38	-0.241335	0.803725	0.0729496	NA	0.720098	0.194819	0.972811	0.0355739	0.656862	0.219763
CR_00610W	IFF4	0.149464	NA	0.798919	NA	1.63903	NA	1.47432	NA	0.825925	NA
C5_00890C	GIT2	-0.874321	1.9799e-26	0.405899	0.00015134	-0.628738	1.61681e-10	0.251483	0.0207877	-1.02635	3.73166e-25
CR_02070C	ADH5	-3.16934	1.05853e-26	-0.231109	0.939012	1.17027	0.379794	4.34745	7.19484e-06	1.41419	0.419229
C1_04020C	CSH1	-0.437209	5.31064e-08	0.0432724	0.923683	-0.859965	0.000153608	-0.415921	0.076264	-0.894193	0.0573601
C5_02630C	MNN1	-2.84669	1.01458e-22	0.0694827	0.929122	-0.877144	0.00304001	1.97326	7.44531e-13	-0.93666	3.89831e-05
C6_00840W	GPX2	-2.19705	2.95075e-78	-0.189226	0.36112	-1.02364	6.33336e-10	1.17996	1.22689e-14	-0.825686	4.1441e-08
CR_05940W	CEK2	-0.973832	0.219989	-0.991225	NA	-0.0499662	0.955619	0.929993	0.123747	0.95224	0.201578
CR_07070C	ALS3	-4.26175	8.97755e-58	-2.15242	0.0132634	-1.28488	4.66668e-10	2.98073	7.27396e-277	0.87555	0.248315
CR_06670W	CFL11	-2.50996	NA	-1.73675	NA	-1.44291	NA	1.07906	NA	0.297768	NA
C6_00440C	FET34	-2.03393	1.58567e-15	-0.0419729	0.929122	-1.72575	4.74043e-29	0.313606	0.233958	-1.67657	1.12164e-18
CR_07150W	GLK1	-1.59819	2.75077e-32	0.257638	0.275745	0.44161	0.520052	2.04639	1.7147e-05	0.19323	0.820362
CR_07490C	GLK4	-1.13663	1.50156e-18	0.268554	0.167346	0.408897	0.173961	1.55386	5.12898e-11	0.150518	0.700483
CR_08510W	PGA13	-1.65059	0.000876887	-0.745205	NA	0.463894	0.333906	2.11638	4.35521e-10	1.21449	0.00126808
CR_08670C	orf19.6443	-0.50204	NA	0.106595	NA	0.742045	NA	1.2451	NA	0.637467	0.631145
CR_09220C	LIP7	-2.21114	NA	0.911449	NA	1.21152	NA	3.45396	NA	0.27962	0.913383
C1_02990C	XOG1	0.334937	0.0156687	0.335522	0.105292	-2.64308	1.85639e-31	-2.97295	1.33891e-50	-2.97077	5.40464e-47
CR_10790W	MAL2	-0.981369	NA	0.980634	NA	1.73912	NA	2.73193	0.00045515	0.77245	0.378241

## Sheet: Biofilm decreased genes
ASSEMBLY22_ID	GENE ID	YPD bcr1 vs WT	padj	YPD wor2 vs WT	padj	YPD wor2bcr1 vs WT	padj	YPD wor2bcr1 vs bcr1	padj	YPD wor2bcr1 vs wor2	padj
C1_00060W	TUP1	0.0896331	0.765238	-0.0809311	0.864482	-0.225729	0.287862	-0.309003	0.126094	-0.136048	0.659018
C1_00620W	MOB2	0.337352	0.636075	-0.215542	NA	0.488475	0.384779	0.160102	0.770179	0.712556	0.153617
C1_00780C	HGC1	-1.83182	1.48049e-18	-1.45602	0.0382808	1.84601	2.02654e-17	3.68357	6.94095e-107	3.3094	3.6145e-12
C1_01790W	SWI4	0.211879	0.0336226	0.160786	0.335609	-0.200542	0.161047	-0.406326	7.90629e-05	-0.353402	0.00651674
C1_02120C	SHA3	-3.59934	5.96324e-40	-1.33421	2.18581e-05	-0.910632	0.43003	2.70267	1.26136e-05	0.431154	0.790575
C1_02180W	GAL7	-0.684328	7.74759e-13	-0.121503	0.595442	0.325637	0.363625	1.01648	0.0216921	0.454704	0.456066
C1_02850W	orf19.2973	0.102094	0.507214	-0.0555147	0.830664	-0.431237	0.000110895	-0.526849	6.12984e-07	-0.367744	0.00146818
C1_02990C	XOG1	0.334937	0.0156687	0.335522	0.105292	-2.64308	1.85639e-31	-2.97295	1.33891e-50	-2.97077	5.40464e-47
C1_03190C	ECM33	-0.115982	0.217898	0.106073	0.534378	0.272949	0.00626814	0.394828	1.16208e-06	0.17462	0.187899
C1_04610W	ATP1	0.15834	0.119509	-0.183663	0.219688	-0.276565	0.0229969	-0.42834	4.63872e-10	-0.0847139	0.561613
C1_05140W	BRG1	-3.28952	2.42682e-64	-1.0319	0.230092	1.11776	1.39805e-05	4.41101	5.09948e-26	2.15852	0.00111154
C1_05430W	SPT20	-0.0283555	0.907483	-0.0158831	0.97168	-0.138152	0.461188	-0.103024	0.376049	-0.114397	0.493144
C1_06280C	UME6	-1.09267	0.000278637	-1.05113	0.219402	3.57892	2.43402e-13	4.67786	9.99897e-32	4.63849	1.1984e-17
C1_07330W	RME1	-4.18543	NA	1.91327	NA	-1.89749	NA	2.33827	NA	-3.88944	1.4533e-05
C1_07680W	HAP2	-0.06374	0.788852	0.277002	0.176645	0.0806651	0.722631	0.150392	0.317362	-0.188755	0.295064
C1_07970C	IRE1	0.0333455	0.860643	0.316575	0.0469516	0.47522	4.92193e-05	0.447593	5.54616e-06	0.16629	0.332453
C1_08030W	PFY1	-0.211451	0.598606	-0.327996	0.505628	0.615015	0.0172717	0.830781	6.96031e-06	0.953491	5.76418e-06
C1_08540C	orf19.399	-0.147271	0.282074	-0.102975	0.633398	0.149959	0.323361	0.303395	0.0120588	0.260857	0.0637436
C1_09140C	SSU81	-0.125426	0.570854	-0.0101829	0.985012	0.00179805	0.995767	0.134671	0.46489	0.0210291	0.946663
C1_10010C	SWE1	0.377875	2.19355e-05	0.0974993	0.640929	-0.354834	0.0215955	-0.727701	3.4865e-10	-0.444915	0.00168558
C1_10050W	orf19.4872	-0.169397	NA	1.9437	NA	1.19601	NA	1.38864	NA	-0.731869	0.628997
C1_10150W	WOR1	2.42621	1.1849e-05	0.279585	NA	2.09548	0.000407257	-0.323712	0.437915	1.81513	3.49476e-05
C1_10210C	CLA4	0.134894	0.285565	-0.0862254	0.72376	0.504599	6.53081e-06	0.3761	3.91894e-05	0.598416	1.39533e-07
C1_10220C	TPK1	-0.042788	0.829298	0.010633	0.980276	-0.228236	0.139648	-0.178634	0.0819226	-0.230871	0.131713
C1_10380C	CBK1	0.150261	0.0863898	0.0131955	0.968852	0.247487	0.0292693	0.103215	0.281838	0.24227	0.0307033
C1_11210C	HAP43	-0.203523	0.1555	-0.123167	0.569537	-0.258924	0.0890656	-0.0486299	0.782733	-0.127077	0.482094
C1_11400C	GIN4	0.259613	0.00685204	-0.242364	0.142659	-0.0556521	0.753728	-0.309663	0.000631985	0.194357	0.215769
C1_12450C	IRA2	-0.118179	0.44717	0.0937902	0.705899	0.131675	0.445136	0.256331	0.00501458	0.0458683	0.804502
C1_13140C	TYE7	-2.1216	3.47748e-56	-1.00869	3.0462e-09	-1.99549	0.0133243	0.136675	0.898461	-0.9782	0.356264
C1_13350W	STP2	0.0330262	0.833776	0.156467	0.423072	-0.0742254	0.649904	-0.101125	0.454578	-0.223279	0.194939
C1_13420C	KEM1	0.0287172	0.850031	-0.048285	0.844013	-0.160354	0.253092	-0.183402	0.0491172	-0.103992	0.506177
C1_13450W	HYR1	-1.06413	0.442276	-4.11741	2.18581e-05	4.6911	1.35358e-11	5.75763	8.86056e-26	8.81668	1.38001e-80
C1_13540W	GUP1	0.0810299	0.699285	0.244439	0.247907	0.5831	1.79679e-05	0.508634	2.26435e-06	0.34636	0.0146403
C1_13620W	ROB1	-0.770918	1.45416e-13	0.157291	0.396338	-1.14686	3.46401e-20	-0.370021	0.00777907	-1.29614	6.16468e-27
C1_13830C	PDX1	0.220984	0.442918	0.311419	0.384164	0.160592	0.561883	-0.0547689	0.811872	-0.141673	0.632681
C1_13880C	orf19.5026	0.220492	0.712039	0.0802724	0.947032	0.282132	0.563963	0.0694851	0.854405	0.212415	0.677694
C2_00140W	NDT80	0.144088	0.247129	-0.138741	0.387417	-0.340758	0.0012032	-0.478726	8.06856e-06	-0.193769	0.141884
C2_00300C	CKB1	0.225916	0.75137	0.141919	NA	-0.00812844	0.991411	-0.233017	0.560046	-0.140616	0.826794
C2_00720C	FGR15	0.162891	0.424085	0.232478	0.382912	0.251018	0.175354	0.0934036	0.579111	0.0260192	0.9376
C2_01470W	SRB9	0.108714	0.635397	0.247663	0.323219	0.246952	0.253638	0.144458	0.437653	0.00735151	0.984233
C2_01780W	MSB2	-0.105199	0.442891	-0.0232833	0.943151	0.121902	0.424768	0.233805	0.0372608	0.153506	0.293901
C2_03330C	HOG1	-0.101555	0.501121	-0.159273	0.360988	-0.137693	0.37529	-0.0301337	0.831777	0.0294348	0.886199
C2_04210W	STE4	-0.219616	0.351675	0.119212	0.751971	0.461543	0.0145578	0.687441	3.33991e-06	0.350124	0.0499958
C2_04350C	SUV3	-0.220262	0.143936	-0.206933	0.265017	-0.538588	1.41571e-05	-0.311763	0.0258361	-0.323332	0.0221374
C2_04550C	NDH51	0.446536	0.00463277	0.370638	0.0307619	0.332349	0.0401796	-0.108631	0.562972	-0.030358	0.904413
C2_04660C	YAK1	-0.0950523	0.757528	0.152451	0.677331	0.347961	0.118615	0.450749	0.00493307	0.204676	0.335735
C2_04760W	KIC1	-0.19572	0.0871346	0.0592575	0.822521	0.322505	0.0285025	0.524989	3.29118e-05	0.271742	0.090665
C2_05730C	GWT1	0.112916	0.458426	0.098347	0.678406	-0.132368	0.420895	-0.238327	0.0173885	-0.222544	0.0818577
C2_06100W	PMT4	-0.0672108	0.5878	0.114119	0.563128	0.13879	0.227573	0.211892	0.0244101	0.0321292	0.886306
C2_06540C	SPF1	0.0140461	0.961893	0.307011	0.111299	0.418999	0.00969938	0.409328	6.5055e-05	0.119533	0.482384
C2_07210C	TPK2	0.17537	0.134382	0.210607	0.197198	-0.20241	0.128253	-0.37153	0.000108252	-0.40499	0.000374384
C2_07730W	YVC1	0.353851	3.59916e-06	-0.0218941	0.944028	0.348122	0.0112675	0.00129795	0.993126	0.37809	0.00771528
C2_08100W	orf19.2175	-0.142777	0.478032	-0.260048	0.215396	0.688836	1.38955e-05	0.836761	3.47189e-22	0.956451	1.20668e-21
C2_08490W	DSE1	-0.071145	0.686643	-0.0346827	0.913892	-1.00687	3.64619e-10	-0.930341	8.6223e-10	-0.96487	1.77903e-10
C2_08730W	MFG1	0.194456	0.198634	-0.0057723	0.99156	-0.183145	0.305264	-0.372146	0.00113916	-0.169852	0.345299
C2_09460C	orf19.1604	0.208601	0.372825	0.234102	0.491535	0.881202	5.60772e-09	0.679291	6.55666e-06	0.653415	0.000333509
C2_09530W	EAP1	-0.132885	0.556927	-0.0806195	0.822521	0.170821	0.377152	0.309567	0.036862	0.259778	0.116104
C2_09940W	GCN4	-0.127949	0.138695	-0.133932	0.467937	-0.476662	2.6938e-07	-0.342918	9.2856e-05	-0.335239	0.0145771
C2_10030C	MP65	-0.112306	0.214575	0.082479	0.622488	0.217181	0.0697738	0.335523	0.000295117	0.142863	0.306175
C2_10210C	RAS1	-0.52085	6.30503e-10	0.0516703	0.831937	0.0110083	0.951709	0.538344	2.5554e-08	-0.0327324	0.873536
C2_10620W	RPS4A	0.233033	0.12402	0.132594	0.622488	-0.0861631	0.804487	-0.314405	0.188338	-0.210859	0.509043
C3_00320W	RHR2	-2.31125	1.03872e-06	-0.819463	0.204482	-1.73934	0.00443265	0.578754	0.384362	-0.9031	0.110637
C3_00670C	FKH2	0.279253	0.0690748	0.263189	0.246982	0.00118352	0.996304	-0.272197	0.0359116	-0.25407	0.161688
C3_00720W	PMA1	-0.140591	0.154317	-0.184103	0.142189	-0.232142	0.03572	-0.0855233	0.475141	-0.0399353	0.830587
C3_01260C	orf19.1725	0.412051	0.648021	0.212336	NA	0.148788	NA	-0.252105	0.741876	-0.0504244	0.967817
C3_01330W	ZCF8	-0.540616	0.513793	0.0892532	NA	0.00442734	0.99622	0.543805	0.289042	-0.0812706	0.911485
C3_01530C	CAS4	0.0398239	0.792789	-0.0250922	0.933354	0.0716818	0.668946	0.0386123	0.776731	0.105112	0.511441
C3_01600W	PPH21	0.01172	0.961893	-0.0209571	0.947855	-0.0924283	0.586945	-0.0977478	0.526706	-0.0633897	0.745964
C3_01800C	orf19.1666	0.0407599	0.927003	-0.214928	0.6227	0.06419	0.861334	0.0300537	0.897281	0.289172	0.22657
C3_01810C	MNT1	-0.0175462	0.95969	0.113525	0.756971	-0.051875	0.845891	-0.0276511	0.902121	-0.157129	0.544336
C3_02150C	ERG6	-0.236978	0.106291	-0.217161	0.28082	-0.153275	0.416367	0.0896318	0.557227	0.0724537	0.750236
C3_02440C	MED7	0.169642	0.512709	0.228606	0.457698	0.27853	0.234101	0.117164	0.364468	0.0587075	0.782018
C3_04110C	MBP1	0.0470679	0.770158	0.143459	0.456778	-0.0573017	0.743333	-0.0981224	0.358635	-0.192784	0.156118
C3_04290C	SNF5	0.0776722	0.576965	-0.00552319	0.988825	-0.207553	0.12752	-0.279295	0.00471326	-0.194154	0.178193
C3_04390W	CUP5	0.318588	0.173954	0.0014236	0.998051	2.04083	NA	1.72905	NA	2.04602	NA
C3_04400C	NUP85	0.227557	0.62872	0.0457864	0.970281	0.0191058	0.971015	-0.200938	0.534361	-0.016483	0.982083
C3_04530C	TEC1	-0.882716	0.0883096	0.257464	0.73825	0.468165	0.274221	1.35537	0.000471914	0.219975	0.659184
C3_04730C	orf19.5933	-2.1307	NA	-0.757144	NA	-2.24887	NA	NA	NA	-1.49125	NA
C3_05040C	ATG9	-0.0850782	NA	0.179324	NA	0.0846694	NA	0.174305	0.824487	-0.0864559	0.941686
C3_05780C	CRZ1	-0.318258	0.555788	-0.243896	NA	-0.376834	0.431914	-0.052903	0.912128	-0.123702	0.853189
C3_06000W	AHR1	0.173009	0.788852	0.293865	0.714872	-0.327945	0.512887	-0.496295	0.16865	-0.614481	0.126396
C3_06070C	PBS2	0.17312	0.665545	0.158185	0.791588	0.459676	0.107276	0.289698	0.166436	0.308394	0.22636
C3_06790W	TRY6	-0.00852329	NA	-2.32306	NA	-0.31976	NA	-0.242815	NA	2.00046	NA
C3_06890W	PMT2	0.186522	0.492087	0.214658	0.564568	0.340366	0.156873	0.157512	0.440582	0.133345	0.650123
C3_07200C	ZFU2	-1.39106	0.111216	-1.45297	NA	-0.535919	0.580779	0.859591	0.0465007	0.925699	0.0478854
C3_07320W	MDS3	0.129379	0.830532	-0.197378	0.828627	-0.0965163	0.863386	-0.220277	0.60425	0.110637	0.869055
C3_07460W	orf19.6742	0.195934	0.645861	-0.0332641	0.972066	-0.112096	0.804416	-0.300802	0.328328	-0.0698559	0.899703
C4_00260W	orf19.5651	-0.0559623	0.762164	-0.0691023	0.791805	-0.222116	0.0998163	-0.159763	0.269224	-0.145033	0.416981
C4_00890W	ARO1	-0.0290598	0.829443	0.0461003	0.857599	-0.239071	0.0323992	-0.204024	0.0146232	-0.277448	0.031857
C4_01190W	CAS5	-0.0805884	0.73038	0.0173638	0.97168	-0.391691	0.0236657	-0.30533	0.0148669	-0.401641	0.00297467
C4_01380W	ZCF27	-0.330703	0.21737	0.424855	0.117399	0.422693	0.0672718	0.758483	5.12086e-07	0.00560092	0.987419
C4_01530C	ERG251	-1.44498	1.60305e-05	-0.421418	0.491535	0.00996999	0.991233	1.46019	7.40345e-05	0.439104	0.402484
C4_02020W	CAT2	0.035916	0.950155	0.0996983	0.913892	0.867778	0.00119098	0.839242	0.000358413	0.779026	0.0118186
C4_02180C	ZCF26	-0.362948	0.415279	-0.131362	0.854443	0.212225	0.566296	0.582396	0.0695009	0.351721	0.306003
C4_02250C	BGL2	-0.100442	0.379641	0.112382	0.566989	0.232765	0.0347785	0.339487	3.71122e-05	0.12805	0.414695
C4_02370C	PGA59	-0.184857	0.00667057	-0.186657	0.126714	-0.395046	0.00509225	-0.203637	0.14534	-0.200289	0.25764
C4_02490W	ZCF15	0.0740685	0.922413	0.200967	0.811915	0.52807	0.231014	0.459562	0.14867	0.336159	0.367036
C4_02840C	MED20	0.0415216	0.849104	-0.122352	0.652188	-0.0449205	0.82175	-0.0803772	0.612617	0.0857226	0.715581
C4_03510C	HWP2	-1.13645	0.277153	-0.353894	NA	-0.868865	NA	0.270061	0.812986	-0.505574	0.624436
C4_03520C	RBT1	-2.73337	8.59061e-77	-0.533574	0.00505366	-0.334288	0.0652613	2.40342	1.17704e-64	0.206831	0.333818
C4_03570W	HWP1	-3.4063	1.25418e-08	-1.99384	0.0642443	1.77669	0.000234375	5.18649	2.25293e-27	3.77877	3.9319e-08
C4_04150C	PDB1	-0.0476906	0.759527	0.0254833	0.943366	-0.294197	0.0205247	-0.239857	0.00259029	-0.311917	0.0165741
C4_04210C	SOH1	0.357183	NA	0.475106	NA	-0.207263	NA	-0.563232	0.417748	-0.676197	0.383517
C4_04450C	ATG1	-0.0112254	0.990354	0.299998	0.774498	0.669526	0.124189	0.686775	0.0943694	0.377677	0.574652
C4_04460C	orf19.3840	0.0659633	0.839881	0.0229358	0.970281	0.147692	0.546134	0.0882026	0.636721	0.134217	0.561814
C4_04530C	PHR1	-1.48196	9.7083e-35	-0.273919	0.0508329	1.14852	3.55822e-18	2.6361	5.89448e-75	1.43031	7.77012e-33
C4_04730W	BAS1	0.0712443	0.636075	0.035447	0.90573	-0.0514257	0.810692	-0.116752	0.445022	-0.0788744	0.714394
C4_04780W	PMT6	0.0274568	0.883442	0.176406	0.375416	-0.0343381	0.851808	-0.0554393	0.634733	-0.203058	0.211157
C4_05680W	PHO4	0.165416	0.404075	-0.0152399	0.972445	-0.228074	0.26613	-0.386494	3.77286e-05	-0.204878	0.0988094
C4_06050W	MED3	0.0390709	0.886469	-0.147341	0.561855	-0.276485	0.0993528	-0.309311	0.0516673	-0.12117	0.566515
C4_06260W	PGA43	0.419039	NA	-0.384394	NA	1.21929	NA	0.814961	0.207804	1.63349	0.0283106
C4_06460C	orf19.2888	-0.167311	0.462229	-0.0194785	0.972066	-0.353156	0.0861774	-0.17718	0.263226	-0.325912	0.116943
C4_06480C	CEK1	-0.423737	0.000200465	-0.747363	1.00477e-05	0.387877	0.0259171	0.818207	3.73548e-08	1.14373	1.39407e-10
C4_06580W	CBF1	0.213295	0.530923	0.0614282	0.933354	-0.314227	0.398618	-0.521571	0.041708	-0.368288	0.255069
C4_06970C	ZRT1	0.387777	0.621199	0.265116	NA	-0.455183	NA	-0.833414	0.222064	-0.707947	0.36771
C4_06980W	PRA1	0.764587	0.0623417	0.110113	0.920311	1.01484	0.00612337	0.258181	0.449956	0.911889	0.00240817
C5_00190C	FAS1	-0.161557	0.604201	-0.204043	0.639292	0.0569395	0.872302	0.224088	0.112736	0.27024	0.264637
C5_00660C	ERG11	-0.659164	0.0444913	-0.39656	0.0921025	0.256015	0.438479	0.920524	2.12734e-06	0.660475	0.00124247
C5_00940C	HAP5	0.147454	0.344673	-0.00910262	0.985302	-0.393072	0.00921544	-0.533969	6.65418e-07	-0.376042	0.0155392
C5_01320W	SNF1	0.0658584	0.639019	0.0255674	0.935898	-0.0146765	0.936026	-0.0744177	0.555423	-0.0323412	0.880349
C5_01760C	PIKA	-0.197586	0.094328	-0.124001	0.606709	0.227193	0.0820743	0.43167	9.05814e-06	0.358644	0.0113806
C5_01770C	OBPA	0.146117	0.119477	0.191905	0.15231	0.212789	0.0591613	0.0726168	0.450693	0.0289179	0.873419
C5_01780W	PAP1	0.147439	0.243749	0.188978	0.303541	-0.0154487	0.936719	-0.15734	0.0929357	-0.196915	0.188091
C5_02120C	RIX7	-0.00125653	0.995391	-0.202617	0.245064	-0.495758	2.10252e-05	-0.488832	8.10063e-06	-0.285465	0.0466275
C5_02180C	LEU3	-0.0851558	0.466403	-0.140607	0.35336	-0.361279	0.000634641	-0.270243	0.00269565	-0.212761	0.0768751
C5_02440C	orf19.4252	0.267134	0.78157	-0.164718	NA	0.111969	NA	-0.152941	0.819765	0.288418	0.763229
C5_02760W	CKB2	-0.175818	0.247028	-0.0745789	0.817758	-0.253693	0.136446	-0.071451	0.653698	-0.171354	0.388232
C5_02940C	MIG1	-0.499639	1.36398e-07	-0.119377	0.508864	-0.700908	4.39866e-07	-0.194639	0.231313	-0.573042	4.81259e-05
C5_03950W	orf19.3216	0.156539	0.242218	0.138752	0.524051	-0.16724	0.395593	-0.319476	0.0216278	-0.298771	0.0869137
C5_04060C	MEC1	-0.0628017	0.651499	-0.0732077	0.724611	0.0481967	0.753054	0.117358	0.265225	0.129479	0.340052
C5_04250W	MRV8	0.909779	NA	1.31093	NA	1.08286	NA	0.18566	NA	-0.222026	0.944978
C5_05080W	GRF10	-0.234124	0.788852	0.0465281	NA	-0.0689995	0.926614	0.166457	0.771147	-0.106396	0.892429
C5_05090W	orf19.4001	0.19074	0.304647	0.0509501	0.904552	-0.0245931	0.929118	-0.21	0.286497	-0.0683158	0.823874
C6_00340C	orf19.1195	0.106149	0.48006	-0.00533666	0.990769	0.264046	0.0463318	0.164694	0.161381	0.277327	0.0366631
C6_00350W	PKH3	-0.203095	0.0827232	0.141019	0.454083	0.155506	0.271273	0.365064	0.000246599	0.0225976	0.916447
C6_00820W	SUN41	-0.186015	0.0388832	-0.18099	0.159806	0.376383	0.00304446	0.568457	1.84713e-07	0.565448	1.78472e-06
C6_01190C	VPS15	-0.127761	0.614673	0.0500689	0.906008	0.433609	0.0136298	0.568597	0.000102302	0.392059	0.00378267
C6_01320W	TRA1	0.225489	0.0434297	0.0890255	0.706733	-0.107492	0.561771	-0.327296	0.00703029	-0.18895	0.274946
C6_02710C	SAP6	0.928075	0.528246	-2.62882	0.0374537	5.20726	2.30054e-08	4.28194	2.86531e-23	7.85157	5.51753e-229
C6_02840C	RBF1	0.23218	0.00996241	0.0950734	0.729526	-0.410171	0.0161265	-0.63705	5.23687e-06	-0.497819	0.00802277
C6_03030W	SAP5	0.0131565	0.995391	-2.97546	NA	3.90043	0.000858412	3.89093	9.02781e-59	6.87666	1.00205e-39
C6_03400C	QCR7	-0.0178318	0.930482	-0.200147	0.237289	-0.0911785	0.680531	-0.0678809	0.692222	0.116379	0.594605
C6_03690W	ALS5	-0.096296	0.499204	-0.00755824	0.984652	-0.355857	0.0266291	-0.254465	0.0941497	-0.340728	0.0346995
C6_03700W	ALS1	-4.66512	2.72681e-88	2.85659	4.3365e-10	-3.87592	3.27442e-71	0.813709	0.14059	-6.71189	3.66423e-49
C6_04350C	FLO8	0.133404	0.262765	0.214217	0.172332	0.0289181	0.890588	-0.0984087	0.42905	-0.177452	0.256141
C6_04380W	ALS2	0.102171	0.555788	-0.234059	0.440944	-0.168578	0.41813	-0.265484	0.067975	0.0745297	0.837034
C6_04430W	CST5	-0.701338	0.00126561	-0.62669	0.0284523	0.391104	0.248087	1.10123	5.44224e-05	1.02846	0.000328522
C7_01330C	GCN2	-0.58588	0.402083	-0.452831	NA	0.45826	0.331337	1.0485	0.0215144	0.920716	0.0499958
C7_01360C	orf19.6917	0.432367	NA	0.889518	NA	0.868659	NA	0.433671	0.642705	-0.0176883	0.990217
C7_01820C	VMA11	0.243689	0.66663	0.0791414	0.935898	0.183675	0.656252	-0.0537792	0.905445	0.111722	0.820362
C7_02890C	PMT1	0.0507707	0.78282	0.120438	0.619983	0.0127669	0.961618	-0.0320151	0.846372	-0.0999853	0.650773
C7_03070C	CYR1	-0.00884211	0.961893	-0.0482435	0.83992	0.186115	0.0987349	0.200672	0.0334424	0.24238	0.0373267
C7_03610C	orf19.6693	0.172326	0.734577	0.0623864	0.954222	0.415266	0.249355	0.24772	0.427599	0.360459	0.356508
C7_03830C	orf19.7199	0.360832	0.541357	0.222613	NA	0.000752844	0.999511	-0.348199	0.353783	-0.210224	0.705062
CR_01030W	DAL81	0.180446	0.802915	-0.247122	NA	0.0930137	0.885631	-0.0817782	0.865192	0.348318	0.581739
CR_01730W	IFU5	-0.690261	2.60924e-15	-0.307381	0.078417	-0.147365	0.526769	0.549131	0.000814486	0.168714	0.531834
CR_01970C	VMA4	-0.264943	0.0332586	-0.245678	0.226479	-0.0578102	0.784624	0.212339	0.0880233	0.19618	0.295243
CR_02190C	SEF1	-0.41074	0.00130586	0.0998231	0.722529	0.171055	0.329392	0.588935	1.11129e-08	0.0796294	0.683993
CR_02210W	orf19.3751	0.140905	0.274058	0.1132	0.614275	0.797142	1.00317e-14	0.662237	1.33458e-13	0.691581	6.30566e-10
CR_02250C	CEX1	-0.152262	0.436744	-0.082208	0.811915	-0.0427536	0.872302	0.115101	0.407873	0.046777	0.843901
CR_02460W	orf19.3720	0.20957	0.434569	0.260413	0.383795	0.137746	0.628354	-0.0650078	0.746938	-0.114797	0.605005
CR_02910W	orf19.2848	-0.180665	0.314614	-0.0562681	0.873869	0.691827	0.000418791	0.880456	6.3786e-07	0.758043	2.77427e-05
CR_03290C	IME2	-1.7568	0.0321889	-0.500027	NA	-1.97577	NA	-0.189994	NA	-1.46957	0.0545
CR_03420C	NOT4	0.188919	0.214686	-0.133261	0.573763	0.111187	0.580347	-0.070935	0.606865	0.252498	0.0647481
CR_03890W	WOR3	-1.52973	4.79981e-15	-0.638063	0.274773	1.45945	7.14809e-11	2.99411	3.06364e-12	2.10632	1.25167e-05
CR_04840C	MSS11	0.0479697	0.811751	0.259912	0.126714	0.149521	0.417236	0.107161	0.483187	-0.102594	0.61906
CR_05940W	CEK2	-0.973832	0.219989	-0.991225	NA	-0.0499662	0.955619	0.929993	0.123747	0.95224	0.201578
CR_06440C	BCR1	-13.8157	1.93319e-29	0.00176015	0.9964	-9.34443	6.75973e-113	4.31981	NA	-9.33676	6.18495e-114
CR_06610W	STE2	-0.575192	NA	0.284692	NA	-0.058278	NA	0.518895	0.532546	-0.339729	0.685227
CR_07070C	ALS3	-4.26175	8.97755e-58	-2.15242	0.0132634	-1.28488	4.66668e-10	2.98073	7.27396e-277	0.87555	0.248315
CR_07890W	EFG1	0.00226873	0.990354	0.0788375	0.706733	-0.151674	0.234538	-0.147314	0.106178	-0.222527	0.0699164
CR_08250C	HSP104	-0.548444	8.35457e-14	0.00515596	0.989846	-0.156357	0.318406	0.398519	0.000653982	-0.153016	0.423303
CR_09980W	SPT7	0.395673	0.349704	0.187304	0.810948	0.305254	0.45643	-0.0869428	0.795062	0.123097	0.784059
CR_10480W	PGA1	0.540018	0.397431	0.137763	NA	0.246268	0.738479	-0.284012	0.560046	0.117487	0.888149

## Sheet: Bcr1&Wor2 bound genes
ASSEMBLY22_ID	GENE ID	YPD bcr1 vs WT	padj.1	YPD wor2 vs WT	padj.2	YPD wor2bcr1 vs WT	padj.3	YPD wor2bcr1 vs bcr1	padj.4	YPD wor2bcr1 vs wor2	padj.5	Opaque Cell Wor2 ChIP-chip	Bcr1 ChIP-chip Significant Enrichment (log2)
C1_01500W	orf19.3336	1.72856	NA	-0.851663	NA	-0.711354	NA	-2.43623	NA	NA	NA	2.479	0.669
C1_01510W	orf19.3337	1.83566	2.02e-13	-1.85794	NA	2.00583	0.0330574	0.169194	0.888034	3.88668	0.000423921	1.243	1.007
C1_02110C	HGT2	-1.88743	0.000292216	-0.697698	0.351901	-1.01122	0.0807357	0.888762	0.0744983	-0.298607	0.655762	1.702	0.883
C1_02130C	GAL1	-0.640432	0.00162331	-0.0555	0.931231	0.516865	0.194852	1.16418	0.02894	0.579494	0.440297	1.749	0.611
C1_02530C	DIP5	-0.109411	0.853454	0.204562	0.727405	0.313453	0.381747	0.428335	0.231914	0.117053	0.799167	0.91	0.952
C1_02560W	orf19.2943.5	-2.45123	0.00354619	-0.517445	NA	-0.43059	0.548883	2.02316	0.00986656	0.0906325	0.939532	0.91	0.952
C1_03190C	ECM33	-0.115982	0.217898	0.106073	0.534378	0.272949	0.00626814	0.394828	1.16208e-06	0.17462	0.187899	0.729	1.475
C1_03870C	orf19.4459	-2.43221	2.32504e-39	-0.357819	0.163197	0.561571	0.0501122	2.9984	1.0158e-15	0.927378	5.81773e-05	0.968	0.917
C1_03880C	orf19.4461	NA	NA	NA	NA	2.41968	NA	2.04641	NA	2.31495	NA	0.753	0.678
C1_03890W	orf19.4463	-0.0899153	NA	-0.512186	NA	-0.934661	NA	-0.851709	0.259744	-0.422183	0.715581	0.968	0.705
C1_04940C	orf19.750	-0.710112	NA	0.634416	NA	0.381015	NA	1.09971	0.0721841	-0.238865	0.806382	0.65	0.743
C1_05140W	BRG1	-3.28952	2.42682e-64	-1.0319	0.230092	1.11776	1.39805e-05	4.41101	5.09948e-26	2.15852	0.00111154	3.456	0.879
C1_05150C	orf19.450	1.39998	NA	2.17482	NA	1.39459	NA	-0.00916228	NA	-0.797922	0.446132	2.842	1.449
C1_06280C	UME6	-1.09267	0.000278637	-1.05113	0.219402	3.57892	2.43402e-13	4.67786	9.99897e-32	4.63849	1.1984e-17	2.489	0.944
C1_06290C	orf19.1821	NA	NA	NA	NA	3.57418	NA	3.21037	NA	3.4774	NA	2.489	1.907
C1_06320W	orf19.177	0.619481	2.91812e-10	0.290196	0.13486	0.135065	0.583423	-0.478399	0.00250839	-0.147478	0.583846	2.489	1.907
C1_07030C	RBT4	1.90323	2.27907e-09	-1.32269	0.00141009	2.13004	6.55879e-22	0.231256	0.107971	3.45933	1.04208e-130	0.935	1.156
C1_07120W	GAP4	-0.207083	0.00732045	-0.183639	0.213952	0.539736	0.000188993	0.753544	5.00071e-09	0.731726	3.9081e-07	1.204	0.727
C1_09540W	orf19.4818	0.0825531	0.66295	0.136494	0.582414	-0.0260801	0.915616	-0.104398	0.497396	-0.155372	0.419684	1.47	0.6
C1_10010C	SWE1	0.377875	2.19355e-05	0.0974993	0.640929	-0.354834	0.0215955	-0.727701	3.4865e-10	-0.444915	0.00168558	1.122	0.612
C1_10020W	SFU1	0.375283	0.00725918	0.0481239	0.878845	0.209086	0.240238	-0.159842	0.377512	0.169175	0.360375	1.122	0.612
C1_10140C	orf19.4883	0.106887	0.664686	0.18057	0.493531	0.157243	0.408144	0.0571759	0.773379	-0.0153308	0.961898	5.496	0.9
C1_10150W	WOR1	2.42621	1.1849e-05	0.279585	NA	2.09548	0.000407257	-0.323712	0.437915	1.81513	3.49476e-05	5.496	0.895
C1_10580C	orf19.1830	0.0167407	0.985065	-0.0210966	0.985377	0.451695	0.29416	0.442198	0.257558	0.481089	0.180119	3.148	0.811
C1_10610W	FCY23	0.137354	0.879643	0.0907342	NA	-0.102886	0.895122	-0.235019	0.560771	-0.187314	0.748702	3.148	0.811
C1_10840C	orf19.2333	-0.258263	0.0112004	-0.0803566	0.81714	-0.441117	0.000895774	-0.17623	0.149339	-0.353944	0.0695572	0.885	0.781
C1_10850W	orf19.2332	0.310899	NA	-0.749394	NA	-0.399259	NA	-0.727673	NA	0.349321	0.865083	0.885	0.781
C1_13330C	orf19.4960	0.171514	0.284642	0.220872	0.260745	0.188985	0.283798	0.0234917	0.892132	-0.0238929	0.929218	0.884	1.036
C1_13350W	STP2	0.0330262	0.833776	0.156467	0.423072	-0.0742254	0.649904	-0.101125	0.454578	-0.223279	0.194939	0.884	1.036
C1_13880C	orf19.5026	0.220492	0.712039	0.0802724	0.947032	0.282132	0.563963	0.0694851	0.854405	0.212415	0.677694	1.165	0.653
C2_01760C	orf19.1488	0.136963	0.630416	0.0903327	0.856996	0.19415	0.453013	0.0635578	0.754876	0.111031	0.716004	0.756	0.685
C2_01780W	MSB2	-0.105199	0.442891	-0.0232833	0.943151	0.121902	0.424768	0.233805	0.0372608	0.153506	0.293901	0.756	0.685
C2_03530W	orf19.867	-0.0592637	0.700258	-0.108828	0.540318	0.21361	0.0817012	0.278997	0.0138792	0.330578	0.00554453	4.096	0.813
C2_03690C	orf19.851	1.89181	1.02399e-09	1.05299	NA	1.58131	0.00181408	-0.315078	0.536654	0.529831	0.360375	1.742	1.308
C2_03700W	orf19.850	0.0405714	0.892182	0.113525	0.73038	0.22831	0.252832	0.194425	0.17178	0.123466	0.521466	1.742	1.308
C2_05640W	orf19.6874	-0.114835	0.538251	-0.176357	0.424619	-1.04716	1.048e-08	-0.927383	5.06245e-09	-0.863848	1.88182e-07	2.421	1.194
C2_08590W	YWP1	0.947807	9.7391e-13	0.22679	0.774498	-2.07394	0.0484176	-3.01699	0.00119746	-2.29403	0.0370836	2.209	0.666
C2_09460C	orf19.1604	0.208601	0.372825	0.234102	0.491535	0.881202	5.60772e-09	0.679291	6.55666e-06	0.653415	0.000333509	1.554	0.653
C3_00720W	PMA1	-0.140591	0.154317	-0.184103	0.142189	-0.232142	0.03572	-0.0855233	0.475141	-0.0399353	0.830587	0.731	0.59
C3_04530C	TEC1	-0.882716	0.0883096	0.257464	0.73825	0.468165	0.274221	1.35537	0.000471914	0.219975	0.659184	0.847	1.023
C3_04730C	orf19.5933	-2.1307	NA	-0.757144	NA	-2.24887	NA	NA	NA	-1.49125	NA	2.311	1.124
C3_05160C	orf19.5991	0.290697	0.394235	0.0432196	0.961511	0.114891	0.76491	-0.170735	0.502018	0.0796975	0.842771	3.222	1.31
C3_05170W	WOR2	1.17969	0.00101033	-7.8631	NA	-8.68532	NA	-9.86137	3.08986e-14	-0.813455	NA	3.222	1.639
C3_05180W	RHB1	-0.213329	0.820285	0.365914	NA	-0.0724006	0.929634	0.146815	0.826486	-0.432736	0.531483	4.291	1.642
C3_05440C	orf19.6982	-0.144904	0.697739	0.119893	0.828822	0.0729724	0.847664	0.220579	0.343669	-0.0414641	0.916447	0.62	0.605
C3_05450C	orf19.6983	-0.693385	0.288522	0.222429	NA	-2.11709	9.49036e-05	-1.41607	0.0141804	-2.32422	7.54233e-08	1.26	0.864
C3_05460W	orf19.6984	0.348068	0.557937	0.0411336	NA	0.0215907	0.975041	-0.326452	0.418059	-0.0118863	0.989604	1.26	0.816
C3_05990C	orf19.7380	-0.363477	NA	0.18118	NA	1.03597	NA	1.3981	0.0567683	0.856396	0.301517	1.722	1.551
C3_06190C	ALS6	-0.0750518	0.906941	0.202132	0.752503	0.132293	0.782262	0.21314	0.455305	-0.0652357	0.862908	0.58	0.951
C3_06470W	AAF1	-0.483173	0.620643	-0.221644	NA	-0.135347	0.893847	0.356331	0.557227	0.0991949	0.914719	2.385	1.104
C3_07020W	SSN6	0.395609	0.0224328	0.134454	0.746015	0.106358	0.649217	-0.283734	0.0676251	-0.0187879	0.962197	0.708	0.584
C3_07550C	orf19.6736	-0.0201017	0.982762	-0.50848	NA	-0.127207	0.830269	-0.100683	0.830534	0.387541	0.466678	4.865	1.656
C3_07560W	TCC1	0.0739521	0.747151	-0.222857	0.314552	-0.233715	0.21364	-0.300929	0.0425233	-0.00238913	0.993717	4.865	1.937
C3_07720C	orf19.6715	-0.585924	NA	-0.851663	NA	-0.711354	NA	NA	NA	NA	NA	4.859	1.817
C4_00750C	orf19.4167	0.192863	0.433633	0.305246	0.199678	0.451878	0.00671658	0.264266	0.147979	0.154419	0.470579	0.723	1.729
C4_02740W	orf19.2724	-0.0835593	0.663485	-0.18007	0.492254	0.338167	0.0395033	0.428279	0.00312783	0.527275	0.0035949	1.303	0.775
C4_04020C	orf19.5308	NA	NA	NA	NA	NA	NA	NA	NA	NA	NA	2.257	0.675
C4_04030W	JEN2	-2.79592	NA	0.479912	0.9288	-1.17318	NA	1.64594	NA	-1.6336	0.453462	2.257	0.675
C4_04080C	PGA31	1.01658	0.0311097	0.0116784	NA	-0.538362	NA	-1.561	0.00479092	-0.545621	0.57686	1.635	2.341
C4_06420W	orf19.2892	-0.174617	0.706121	-0.202697	0.781867	0.274446	0.417013	0.45456	0.0880616	0.484141	0.161688	0.677	0.59
C4_06820C	CZF1	0.211236	0.434569	0.110201	0.8368	0.0100811	0.975893	-0.197818	0.285379	-0.091229	0.796473	2.664	0.922
C5_00510W	orf19.938	0.402551	NA	-0.838134	NA	0.111501	NA	-0.281857	NA	0.961117	0.536881	1.66	1.279
C5_00540C	AGA1	5.36386	NA	3.34213	NA	6.74437	NA	1.38441	NA	3.58666	0.0240463	3.367	1.043
C5_00700C	SPE2	0.317929	2.72204e-05	0.114427	0.5847	0.151333	0.361323	-0.160778	0.220164	0.0445236	0.864787	1.4	0.749
C5_00710W	IFF8	-0.852629	0.0314649	-0.845499	0.0463382	-1.06141	0.0243451	-0.207983	0.751661	-0.207681	0.794966	1.4	0.749
C5_01100C	CLN3	0.0490953	0.846655	0.0263971	0.944028	1.03086	1.63595e-19	0.987274	1.15592e-12	1.01255	2.90332e-17	2.07	0.634
C5_01110W	orf19.1959	0.0802178	0.614613	-0.0018578	0.996174	-0.280759	0.0330574	-0.354908	0.00118638	-0.271072	0.0357661	2.07	0.695
C5_01120W	orf19.1958	3.0532	NA	3.34892	NA	4.64488	NA	1.63185	NA	1.38599	0.341965	3.621	1.256
C5_01130W	CYC3	-0.00838933	0.97133	-0.415055	0.00199001	-0.0665496	0.798231	-0.0509985	0.809027	0.357202	0.0496326	1.619	0.939
C5_01250W	GPR1	-0.0650103	0.881823	-0.199911	0.654391	0.271544	0.406196	0.343243	0.0157003	0.478917	0.00230519	0.802	0.83
C5_01360W	CFL4	4.35955	1.38183e-49	0.828294	NA	5.02875	5.8844e-68	0.672438	0.00269565	4.15987	2.54919e-10	2.513	0.898
C5_02240W	PTH2	-0.927192	0.0389718	-0.0768879	0.942277	-0.460657	0.352323	0.472015	0.325125	-0.374047	0.433683	3.607	0.956
C5_02950C	orf19.4320	0.366099	NA	0.784022	NA	-0.497663	NA	-0.858839	0.308609	-1.27206	0.0796546	2.488	0.886
C5_02960C	orf19.4321	-0.794578	NA	-0.241509	NA	-0.958404	NA	-0.160761	NA	-0.708296	0.744357	2.488	0.6
C5_02970W	DAP2	0.15654	0.237406	0.17332	0.384633	0.195549	0.157353	0.045008	0.721165	0.0296638	0.900545	2.488	0.886
C5_03260C	orf19.2653	0.170942	0.304647	-0.0847077	0.844529	0.817243	4.81629e-10	0.653662	1.15183e-08	0.909953	4.28681e-08	0.897	0.637
C5_03270W	TEF4	0.885462	0.099888	-0.598282	NA	-0.700436	NA	-1.58132	0.000392295	-0.0945691	0.941686	0.897	0.637
C5_03880C	orf19.1106	0.117331	NA	-0.799145	NA	-0.526045	NA	-0.64031	0.524513	0.275109	0.869055	0.765	0.784
C5_04040C	orf19.1286	-0.988741	NA	-0.178732	NA	-2.93101	NA	-1.92016	NA	-2.73453	NA	1.54	1.147
C5_04050W	orf19.1285	-0.426479	0.00590297	0.235116	0.26481	0.394108	0.0161265	0.825936	8.73335e-11	0.167645	0.316537	1.54	1.479
C5_04130C	CHT2	-1.30497	2.41896e-29	0.51175	0.000754236	0.490334	0.00339587	1.80286	2.31879e-101	-0.0127919	0.959235	2.314	1.251
C5_04140W	orf19.3897	-0.267749	0.809929	0.320632	NA	1.08335	0.082793	1.36164	0.00011635	0.765235	0.0373445	2.314	1.251
C5_04820W	orf19.3968	NA	NA	NA	NA	NA	NA	NA	NA	NA	NA	1.465	0.911
C6_00290W	orf19.1189	-0.350626	0.00155271	0.655192	8.3788e-08	-0.256902	0.0501122	0.100041	0.490096	-0.904372	9.27853e-13	2.049	0.812
C6_00460C	FET3	0.00278608	0.991354	-0.239431	0.248743	-0.0633964	0.740983	-0.0602987	0.67104	0.183859	0.29936	1.052	0.699
C6_00490W	orf19.4210	0.236952	0.250122	0.12077	0.736377	0.466232	0.0156451	0.233998	0.0801425	0.352773	0.0193726	1.052	0.699
C6_00830C	CAN3	-1.36083	3.84386e-14	0.0605779	0.91209	-2.22294	5.30767e-27	-0.857995	1.03658e-06	-2.2768	9.72599e-48	0.651	0.6
C6_00840W	GPX2	-2.19705	2.95075e-78	-0.189226	0.36112	-1.02364	6.33336e-10	1.17996	1.22689e-14	-0.825686	4.1441e-08	0.651	0.6
C7_00640C	orf19.7055	NA	NA	3.24307	NA	NA	NA	NA	NA	-2.99423	NA	1.635	1.253
C7_00650W	orf19.7054	NA	NA	NA	NA	NA	NA	NA	NA	NA	NA	0.649	0.96
C7_00660W	GAC1	-0.271814	0.668746	-0.320644	NA	0.914764	0.01654	1.19132	0.00199908	1.24367	0.00135237	1.635	0.96
C7_02040C	CUP9	-1.36391	5.17068e-10	-0.370535	0.297194	-2.89448	2.68189e-21	-1.52047	4.26052e-07	-2.50944	4.26613e-22	2.64	1.033
C7_04210C	orf19.7152	-0.215162	0.392272	-0.314423	0.208809	-0.205336	0.47762	0.0151901	0.962149	0.117427	0.745808	4.873	1.043
C7_04220W	orf19.7151	2.11121	NA	NA	NA	1.24301	NA	-0.866888	NA	1.13976	NA	4.873	1.308
C7_04230W	NRG1	-0.188205	0.726999	-0.199527	0.756971	-1.40897	0.000506517	-1.21292	0.00448724	-1.20333	0.00323309	4.873	0.919
CR_00310C	orf19.7502	0.628567	0.0326966	-0.221694	0.766932	0.180786	0.702615	-0.439873	0.127624	0.411285	0.373344	0.948	2.201
CR_01830C	PTR2	0.88895	0.314758	0.518793	NA	0.398785	0.705079	-0.482978	0.306163	-0.104237	0.910967	0.86	0.623
CR_02630C	orf19.2822	-0.2631	0.135752	-0.158114	0.576507	-0.0192217	0.944479	0.248537	0.120513	0.145758	0.506191	5.784	1.877
CR_02640W	RFG1	-0.194993	0.102622	0.125863	0.542339	0.724873	1.29895e-10	0.925605	1.98087e-25	0.606721	3.85321e-08	5.784	1.877
CR_05570C	RNR3	-0.400136	0.0505287	-0.192631	0.605324	-0.595286	0.0275281	-0.19167	0.527941	-0.394878	0.204687	0.862	0.9
CR_05580C	orf19.5844	-3.93109	NA	-0.474875	NA	-5.46681	NA	-1.44844	NA	-4.9855	NA	0.862	0.858
CR_05990C	SFL1	0.402575	0.000163131	-0.0289443	0.943366	-0.623979	0.000162146	-1.02063	1.34635e-15	-0.58727	0.000306248	1.997	1.222
CR_06000W	SOK1	-0.146125	0.215036	0.0312542	0.920468	-0.0432282	0.802264	0.109491	0.289606	-0.0662327	0.694777	1.997	1.19
CR_06140W	orf19.3869	0.477251	2.80494e-12	0.386836	0.00168922	-0.896035	7.04775e-05	-1.36852	1.17703e-11	-1.27574	1.23454e-09	3.985	1.109
CR_06440C	BCR1	-13.8157	1.93319e-29	0.00176015	0.9964	-9.34443	6.75973e-113	4.31981	NA	-9.33676	6.18495e-114	1.479	1.958
CR_06450W	orf19.721	0.0569564	0.75137	0.156268	0.493284	-0.172434	0.239825	-0.22281	0.0503212	-0.321011	0.0301887	1.479	1.958
CR_06900C	ALG6	-0.091354	0.547676	-0.139445	0.519468	0.155375	0.266989	0.25322	0.0110159	0.302517	0.0215282	1.192	0.674
CR_07060C	CRZ2	-0.531054	0.0613616	0.605017	0.101716	-0.91972	0.00199919	-0.38432	0.240247	-1.51736	2.8136e-07	1.857	1.573
CR_07530C	ECM22	0.673595	0.00511704	0.0175505	0.985012	0.0822446	0.830269	-0.582997	0.00673004	0.072779	0.858388	0.914	0.692
CR_07790C	YHB1	-1.92978	3.20884e-61	-0.811361	7.35781e-07	-0.094657	0.951709	1.84663	0.0872441	0.727584	0.678341	1.277	0.58
CR_07800W	SAP2	0.485095	0.135263	-0.0542795	0.962128	0.424219	0.230342	-0.0525708	0.88223	0.489325	0.222885	1.277	0.58
CR_07890W	EFG1	0.00226873	0.990354	0.0788375	0.706733	-0.151674	0.234538	-0.147314	0.106178	-0.222527	0.0699164	4.406	2.06
CR_09390C	orf19.7336	-2.26303	NA	-1.58069	NA	-4.15072	NA	-1.85699	NA	-2.53341	NA	0.693	1.996
CR_09410W	orf19.7337	0.0299772	0.984542	0.0888133	NA	0.642387	0.338129	0.617439	0.288963	0.561828	0.330659	0.693	1.996
CR_10160W	FAA4	0.193212	0.510486	0.165037	0.718367	0.347176	0.137939	0.160172	0.43671	0.191137	0.51177	1.905	1.793

## Sheet: Ume6&Brg1 bound upreg genes
upregulated in wor2 bcr1double mutant			Ume6-bound genes			Brg1-bound genes														Common elements in upregulated Brg1-bound :		Common elements in upregulated Ume6-bound :		Common elements in upregulated Ume6-bound Brg1-bound :
HWP1			RBR1			orf19.7055														UME6		HWP1		CFL4
orf19.2457			orf19.7055			ALS1														PSA2		orf19.2457		RBT4
CFL4			ASG7			RME1														orf19.217		orf19.6608		DEF1
UME6			orf19.1353			orf19.3968														WOR1		HGC1		BRG1
PSA2			SOD5			orf19.3134														orf19.851		RFX2		CLN3
DDR48			BLP1			orf19.5308														HGT1		WOR3		orf19.258
orf19.6608			orf19.2061			LDG3														orf19.2506		orf19.2905		OP4
RBT4			orf19.3499			orf19.7054														orf19.2781		OPT6		SAP7
HGC1			OP4			orf19.5556														GCY1		PST1		RBR1
RFX2			IFE2			AGA1														orf19.7056		orf19.3337
WOR3			orf19.7029			CFL4														HGT10		ARO9
orf19.2905			PGA7			FCR1														RBR2		ASR1
OPT6			STF2			orf19.1958														MNN4-4		AMS1
PHR1			HSP21			UME6														BMT7		EXG2
orf19.217			PGA23			orf19.7027														SAP4		HYR1
GCA1			RME1			orf19.1821																orf19.2210
PST1			orf19.3968			TYE7																CBP1
WOR1			ECE1			FET34																orf19.2515
orf19.3337			orf19.4450.1			GAL10																DCK1
orf19.851			SHA3			PSA2																orf19.1611
orf19.5140			AOX2			orf19.4461																orf19.4607
ARO9			orf19.3134			RBT4																orf19.3461
ASR1			SAP6			orf19.5728																orf19.5799
orf19.5592			CFL4			PGA13																CUP1
HGT1			orf19.951			orf19.1277																PLB5
DEF1			orf19.5308			orf19.5267																MRF1
AMS1			HYR1			IFD6																orf19.1768
EXG2			ADH5			MOH1																IRO1
orf19.6148			orf19.2048			orf19.5763																orf19.3460
SAP10			orf19.6911			orf19.217																GLX3
orf19.4936.1			orf19.7054			WOR1																SLN1
HYR1			RBT1			orf19.5626																orf19.715
orf19.2210			QDR1			orf19.6586																YKE2
HRQ2			CFL11			HGT7																ZCF14
BRG1			PGA45			HGT12																LYS143
CBP1			AGA1			orf19.851																SAP5
orf19.2317			RTA4			orf19.1363																orf19.716
orf19.2515			FAV2			IHD1																orf19.1374
CLN3			SAP5			HGT1																orf19.2638
orf19.258			orf19.6491			DEF1																SIR2
orf19.2691			orf19.670.2			orf19.2529.1																RHO2
WH11			orf19.1958			orf19.450																KAR9
DCK1			PCK1			orf19.6117																orf19.6968
PDC12			ECM331			orf19.7539.1																orf19.257
orf19.1611			orf19.2025			CRP1																orf19.1793
orf19.4607			orf19.2725			orf19.7151																BET2
orf19.3461			orf19.1821			OPT7																orf19.6658
orf19.5799			SAP7			orf19.5952																orf19.1424
CUP1			NTF2			BRG1																IPK1
THI13			FAV1			orf19.3897																orf19.6888
PLB5			PGA34			MDR1																PGA6
MRF1			orf19.3748			orf19.7380																HGT3
SFL2			orf19.3460			orf19.2308																SAP6
orf19.1768			orf19.4936			GPD2																orf19.6604
orf19.2506			GAL10			CLN3																PHR2
orf19.419			ARG1			orf19.5536																PCL1
IRO1			CFL5			orf19.344																orf19.5861.1
orf19.3460			orf19.5426			orf19.258																PGA46
GLX3			orf19.1409.2			GAC1																FET31
ASR2			HGT6			BMT1																CFL5
SLN1			PGA46			orf19.1604																ECM331
orf19.715			orf19.5728			orf19.1486																CFL2
orf19.2959.1			orf19.2457			orf19.7077																DAG7
YKE2			orf19.4908			GAL7																PGA23
orf19.2590			HEM13			orf19.6869																FAV2
DIT1			CUP1			orf19.413
GST3			orf19.716			ZRT2
ZCF6			orf19.3277			RFG1
orf19.2274			orf19.2638			CDR11
HEX1			orf19.2515			orf19.7337
orf19.6013			PGA13			GPM2
orf19.7214			orf19.1277			GRP2
orf19.3318			CFL2			orf19.2779
KNS1			FRP2			orf19.6487
ZCF14			MOH1			MIG1
LYS143			orf19.7085			orf19.7078
SAP5			XYL2			ACS1
CCS1			RBT4			OSH3
STB3			orf19.3337			orf19.4459
orf19.716			orf19.5861.1			orf19.3813
orf19.2781			PST1			orf19.5070
orf19.1374			DAG7			orf19.7306
orf19.2638			orf19.4607			GAL102
orf19.792			ERG251			orf19.4347
SIR2			orf19.3364			GAP4
orf19.1146			HGC1			FCY2
RHO2			orf19.715			orf19.6626
KAR9			orf19.1964			GAL1
orf19.6968			orf19.5626			RIM101
KIP4			orf19.6586			YIM1
orf19.257			RFX2			orf19.2506
RPL35			CTR1			CHT2
GCY1			orf19.6816			CTA4
orf19.3769			HGT12			TEC1
orf19.1793			HWP1			PGA61
KEX2			DUR32			CAN1
orf19.3932			orf19.7043			PGA49
BET2			orf19.1611			MIT1
PRN4			orf19.334			orf19.4210
orf19.6658			orf19.6604			orf19.4167
orf19.7341.1			ADH1			orf19.1830
orf19.4244			MSN4			SAP2
orf19.7056			ATO1			NRP1
orf19.1424			OSM1			FGR17
orf19.3635			orf19.33			orf19.4246
IPK1			SCS7			orf19.5311
orf19.6741			orf19.5717			GUT2
orf19.2939			CDR4			PTR2
orf19.2838			PTP3			orf19.1285
orf19.5532			ERG3			orf19.7250
orf19.6888			DEF1			FAD2
PGA6			orf19.1793			FAA4
HGT3			orf19.2210			orf19.2724
orf19.7006			orf19.5966			ALS9
HGT10			ASR1			orf19.6986
orf19.5394.1			AMS1			orf19.3793
PGA17			SUT1			DIP5
PRA1			HWP2			orf19.3644
MNT4			SUR2			orf19.933
ZCF21			SNZ1			SHE3
SAP6			orf19.4229			HIP1
orf19.6604			orf19.675			CPH1
orf19.3954.1			orf19.5114.1			orf19.5026
orf19.2818			orf19.2529.1			orf19.2892
PHR2			orf19.450			orf19.3135
orf19.36.1			LYS143			ECM33
PCL1			ARO9			ALS7
BTA1			orf19.3461			orf19.6871
orf19.5861.1			WOR3			orf19.850
orf19.1539			orf19.1417			RAX2
orf19.6306			FRE30			SFU1
PGA46			ERG1			DAP2
FET31			MLS1			RHD3
CFL5			KAR9			orf19.4960
ECM331			orf19.4942			orf19.1736
SOD4			orf19.6200			orf19.7502
CFL2			orf19.3232			orf19.4346
RBR2			DCK1			orf19.6003
BMT3			MAL2			orf19.674
DAG7			orf19.3448			orf19.4883
MNN4-4			HAC1			DBF2
BMT7			HGT3			orf19.53
PGA23			orf19.3828			orf19.1735
FAV2			orf19.6658			ALG6
OP4			RHO2			GSL1
SAP4			ZSF1			orf19.6600
SAP7			GLX3			orf19.1961
RBR1			orf19.6888			SMM1
			orf19.6864			orf19.2751
			orf19.4445			orf19.177
			orf19.3302			FRP3
			orf19.699			HMT1
			HPA2			MET10
			CDC19			ALS6
			PGK1			MSB2
			MDR1			LIP5
			orf19.2905			FCR3
			orf19.6968			orf19.345
			orf19.1768			orf19.5991
			IRO1			HAP41
			FET31			ALS4
			orf19.7380			SPO75
			orf19.6852.1			orf19.938
			MRV5			orf19.2455
			GLY1			SSN6
			orf19.3087.1			orf19.5625
			UGA4			ECM22
			CSA1			orf19.6982
			IPK1			orf19.6984
			orf19.4907			CZF1
			OPT6			orf19.2822
			PCL1			orf19.6783
			orf19.5137			orf19.4818
			orf19.3360			orf19.2781
			EXG2			SSZ1
			CBP1			SSA2
			orf19.3427			orf19.4245
			orf19.2701			SOK1
			BRG1			LPI9
			FOX3			FET3
			orf19.5431			FLO8
			orf19.3325			orf19.913.2
			orf19.6608			CYC3
			ZCF14			RHB1
			PHR2			orf19.6630
			MRF1			MNT2
			SIR2			STP2
			TPS2			orf19.5711
			TLO1			orf19.332.1
			TDH3			orf19.6585
			SKN1			YHB1
			FOX2			FCY23
			BMT1			orf19.6736
			orf19.3301			AAF1
			orf19.1486			ADE2
			SFC1			orf19.7522
			orf19.7077			orf19.4528
			orf19.1152			EFG1
			GAL7			HIT1
			TPI1			YNK1
			orf19.6869			orf19.6818
			orf19.1424			orf19.721
			orf19.7506			orf19.3043
			SMF12			orf19.7152
			orf19.7567			orf19.1662
			RPS19A			ADR1
			ERG11			PMA1
			orf19.258			orf19.5555
			orf19.6579			AGP2
			SLN1			CSP37
			YKE2			GSC1
			orf19.3483			orf19.828
			PGI1			TOP1
			orf19.3053			orf19.265
			orf19.2800			CDR3
			orf19.2742			INO2
			CLN3			TCC1
			orf19.4372			ISW2
			PGA6			orf19.1189
			HSM3			FAD3
			TPS3			orf19.1959
			orf19.1374			orf19.6055
			BET2			GCY1
			orf19.257			SCH9
			PLB5			RBE1
			DOT5			OYE23
			orf19.5799			SWE1
			orf19.4654			RBD1
			orf19.2505			AAT22
			orf19.6705			orf19.2332
			CDR11			URA2
			ASR3			orf19.2943.5
			orf19.1562			orf19.6547
			EHT1			orf19.2333
			ECM21			PTH2
			orf19.5438			FTR1
			orf19.3439			orf19.4320
			orf19.5772			SGA1
			IHD1			AGP3
			orf19.7166			PGA31
			orf19.3679			SUL2
			NCE103			RNR3
			PDC11			PHO87
			HXK2			orf19.2962
			PIN3			RHD1
			OSM2			orf19.7056
			SSU1			SFL1
			PRN1			PIR1
			PGA54			RIM8
			MAE1			FRE10
			orf19.2426			orf19.6715
			ZCF8			VCX1
			TLO34			HGT10
			MNN24			orf19.6276
			orf19.3713			orf19.3368
			orf19.344			orf19.1075
			orf19.7337			SIM1
			GPM2			ISU1
			ZDS1			CRD2
			HOL4			orf19.3869
			GRP2			CRZ2
			RAS1			orf19.4463
			orf19.69			orf19.4321
			orf19.7013			HGT2
			GDB1			orf19.6874
			orf19.3264.1			IFF8
			orf19.5620			JEN2
			GAC1			NRG1
			BEM2			PGA16
			orf19.5773			orf19.599
			orf19.7078			YWP1
			orf19.7348			RBR2
			ARD			orf19.6983
			PLB3			MNN4-4
			MNN12			BMT7
			orf19.4795			OP4
			TUS1			SAP4
			orf19.4459			orf19.5933
			orf19.199			SAP7
			orf19.3215			RBR1
			orf19.2431			BUD20
			RSN1			orf19.6484
			orf19.6527			CUP9
			TPO4			orf19.3868
			MNN15			orf19.4214
			orf19.5876			orf19.1286
			orf19.2650			orf19.7336
			CAT2			orf19.5844
			ATO2			WOR2
			ERG7			BCR1
			MRP8
			VAM3
			CPH1
			orf19.409
			FGR51
			UBP13
			PGA63
			GAL102
			orf19.2050
			ISN1
			orf19.2653
			UTR2
			ZCF39
			SEF1
			PHM7
			orf19.7304
			GDH2
			orf19.4031
			orf19.2047
			orf19.4368
			orf19.7196
			orf19.3751
			CDC4
			orf19.2459
			SNO1
			orf19.4657
			PGM2
			orf19.7329
			orf19.732
			orf19.6414
			orf19.6769
			RKI1
			orf19.6391
			orf19.7425
			PGA32
			SNG3
			orf19.6852
			SBP1
			orf19.5618
			DPP3
			orf19.4349
			CTA4
			RSR1
			CDC12
			orf19.4376
			CDC34
			MYO1
			orf19.6855
			BNI1
			LIG4
			PHHB
			CNT
			TEC1
			RDH54
			orf19.2757
			GNP1
			NCR1
			HSP70
			YDC1
			orf19.7459
			TGL99
			TPM2
			CSR1
			PGA18
			MPT5
			orf19.719
			ZCF27
			POX1
			RFG1
			orf19.2124
			orf19.3984
			orf19.1266
			VPS21
			orf19.3661
			orf19.2278
			CBR1
			orf19.2565
			ARF3
			orf19.5069
			orf19.1654
			VPH2
			UBI4
			orf19.264
			orf19.6219
			orf19.577
			orf19.5019
			CTR2
			PUT1
			orf19.6920
			orf19.1946
			LYS144
			SEC22
			YTH1
			orf19.4280
			MIT1
			orf19.2175
			orf19.4949
			orf19.3697
			orf19.7578
			orf19.1461
			orf19.5576
			SEF2
			IQG1
			orf19.3453
			ZCF20
			orf19.741
			ERO1
			orf19.6211
			orf19.3742
			orf19.5131
			RTF1
			orf19.4792
			LYS1
			LIP8
			MAC1
			orf19.1748
			orf19.1060
			CDC11
			HXK1
			orf19.2244
			ARC18
			LSP1
			orf19.4666
			SEC18
			TOS1
			MDG1
			YCK2
			PCL2
			MSS4
			orf19.6636
			ERG6
			orf19.6602
			RGA2
			GRF10
			orf19.216
			REG1
			AHP2
			PTP2
			orf19.3898
			orf19.5293
			NCE102
			GUT2
			orf19.5614
			STR2
			orf19.6556
			orf19.3051
			PFY1
			orf19.69.2
			SPT23
			orf19.7328
			YPT7
			TEN1
			GCV2
			SLM2
			AAP1
			EXO70
			orf19.90
			PLD1
			orf19.7250
			FAD2
			ERG4
			GPA2
			orf19.193
			orf19.2710
			orf19.733
			GFA1
			orf19.775
			YHB5
			orf19.7368
			SHE3
			DYN1
			ENA21
			ARG83
			BUD2
			SRD1
			CPP1
			BBC1
			CRP1
			SSY5
			IFA14
			LIG1
			orf19.2726
			DFI1
			GIR2
			ACT1
			GAP4
			orf19.3332
			AUR1
			orf19.7095
			PEX5
			IHD2
			CDC43
			orf19.3793
			orf19.3158
			PGA14
			ESA1
			orf19.6979
			ERG5
			UEC1
			orf19.2163
			orf19.4412
			RDI1
			orf19.3945
			orf19.4471
			MSB1
			orf19.6897
			orf19.5777
			orf19.338
			LSC2
			CHS8
			HIP1
			CLA4
			MDH1
			HYR3
			orf19.3991
			orf19.5963
			AGE1
			GEF2
			YMX6
			orf19.871
			orf19.1785
			YOR1
			orf19.1267
			FGR42
			MNN14
			RPM2
			CHT2
			orf19.399
			orf19.5026
			orf19.4711
			orf19.2892
			orf19.4699
			SEP7
			ZWF1
			orf19.1303
			RNR21
			orf19.1617
			orf19.7598
			orf19.2574
			orf19.4780
			ALS7
			orf19.2447
			SRV2
			RGT1
			EAP1
			MSN5
			orf19.894
			orf19.3854
			orf19.5177
			KGD1
			TFC4
			SSU81
			orf19.6353
			ERG2
			orf19.2516
			orf19.1186
			WSC2
			orf19.4167
			orf19.7590
			orf19.7445
			SNG4
			CLG1
			IST2
			STE50
			GPR1
			orf19.7096
			orf19.850
			orf19.1893
			orf19.1610
			orf19.1637
			MP65
			GLC3
			CYP1
			orf19.1991
			RPS27A
			orf19.867
			VPS41
			PPS1
			RPN3
			TNA1
			FUM12
			CHS3
			orf19.6707
			DLD1
			HEX3
			AAT1
			orf19.1309
			RGD1
			CHS6
			PEX19
			HSE1
			REV3
			ALG11
			GYP2
			orf19.4423
			orf19.3992
			orf19.5775
			orf19.4357
			orf19.4779
			orf19.5619
			orf19.4903
			MKK2
			ARP8
			orf19.4912
			CDC13
			orf19.3689
			GDI1
			ACB1
			orf19.7347
			orf19.3501
			GRR1
			PGA56
			FAB1
			orf19.1488
			orf19.578
			orf19.3219
			AXL2
			orf19.35.1
			MIH1
			PSD1
			MET6
			MDH1-1
			ACC1
			YPS7
			SUN41
			orf19.4153
			orf19.5866
			orf19.6526
			orf19.1736
			orf19.7502
			CDA2
			BUD14
			CHS4
			orf19.6456
			orf19.9
			orf19.6348
			IPT1
			orf19.5841
			orf19.606
			orf19.6003
			TRR1
			orf19.4883
			LTE1
			ADAEC
			orf19.4906
			orf19.909.1
			COX5
			SCP1
			orf19.4601
			orf19.1735
			ALG6
			orf19.2125
			orf19.3658
			IPP1
			KIC1
			orf19.6275
			orf19.3970
			BAT22
			ORM1
			orf19.1860.1
			CNB1
			UAP1
			ACH1
			orf19.4952
			orf19.2002
			orf19.4715
			orf19.727
			orf19.6423
			orf19.1584
			OPI1
			RAC1
			orf19.2078
			orf19.3487
			PTH1
			orf19.4849
			orf19.5539
			PSP1
			ECM33
			orf19.192
			BOI2
			PST3
			ERG25
			CMK1
			orf19.6119
			orf19.6160
			orf19.1961
			ABC1
			orf19.4643
			orf19.4184
			GSC1
			SMM1
			BGL2
			SUR7
			PMA1
			MAL31
			orf19.2498
			WBP1
			orf19.1257
			SSC1
			MRR1
			orf19.4263
			GAP6
			SEC4
			ADE13
			orf19.4478
			SPE2
			MNT1
			orf19.4538
			orf19.556
			orf19.4796
			MYO2
			orf19.4503
			orf19.215
			orf19.6912
			orf19.5006.1
			orf19.3929
			YKT6
			COX7
			orf19.3681
			CMD1
			FRP3
			EMC9
			orf19.6259
			orf19.1394
			LSC1
			MTG2
			SSR1
			PDB1
			SDS24
			WAR1
			orf19.2478.1
			VTI1
			ZCF31
			LYS9
			LIP5
			KCH1
			orf19.1440.1
			orf19.4537
			orf19.1514
			MRR2
			SMI1
			HMX1
			UBI3
			SMD3
			FLU1
			orf19.660
			IPL1
			MDM34
			YPT72
			ACS2
			HSP90
			FLO9
			orf19.2150
			orf19.1678
			orf19.5991
			orf19.6458.1
			orf19.6580
			HAP41
			NRP1
			orf19.938
			VPH1
			orf19.872
			SSN6
			orf19.1460
			orf19.3804
			orf19.7360
			CAS4
			RPC31
			orf19.1403
			ECM22
			HOF1
			orf19.7497
			orf19.6978
			orf19.6635
			TIM22
			orf19.3089
			COX11
			RCT1
			orf19.6809
			orf19.6528
			BMT6
			orf19.3469
			orf19.787
			MTM1
			SWE1
			orf19.4898
			GIT3
			orf19.2149
			FGR34
			ZCF25
			orf19.7022
			orf19.480
			orf19.2829
			orf19.2415
			RPL11
			orf19.1334
			orf19.6984
			PTP1
			PEX13
			orf19.5692
			orf19.4446
			PIL1
			SEC62
			RPS24
			orf19.607
			XUT1
			THR4
			UGA3
			SEC14
			orf19.194
			PMM1
			orf19.7455
			CZF1
			SOD6
			TEM1
			orf19.6530
			TLO5
			orf19.2822
			orf19.3671
			TRY2
			TPD3
			SLR1
			IDI1
			orf19.4358
			orf19.4818
			orf19.5406
			GIG1
			PGA59
			UTP22
			BFR1
			KEL1
			CTA8
			orf19.7433
			orf19.692
			RPL13
			ZRT2
			FLC1
			NAG4
			HMG1
			MVD
			RNR1
			GSH2
			orf19.3430
			KRE1
			RPS42
			OPT2
			orf19.6492
			orf19.1026
			SOK1
			orf19.6435
			PDS5
			KIN2
			RPS1
			RPS23A
			orf19.2778
			orf19.2333
			CYC1
			orf19.1308
			orf19.7260
			HHF1
			SKO1
			HGT16
			orf19.1052
			PDR16
			orf19.4825
			orf19.5322
			SAP9
			FEN1
			orf19.5238
			RPS12
			TPO3
			RPS18
			orf19.5517
			orf19.6555
			FLO8
			CYC3
			orf19.4439.1
			orf19.2045
			RHB1
			orf19.6286
			ERG13
			SAH1
			orf19.446
			RPP2A
			ELF1
			orf19.1409.1
			orf19.5205
			orf19.3091
			GCN4
			SAM2
			orf19.6025
			orf19.2670
			RPL4B
			IFF4
			HSP60
			GLC7
			FGR6-1
			RHO1
			PGA62
			STP2
			APE2
			MAK21
			orf19.2743
			FGR15
			orf19.3076
			PET9
			RAD53
			PAN3
			orf19.6585
			MCA1
			AVT1
			orf19.5274
			RPS5
			HGT5
			orf19.1658
			MCT1
			YHB1
			orf19.6118
			AHR1
			PBS2
			TPK2
			PHO8
			GAP1
			orf19.3928
			PEX14
			TEF1
			ASE1
			RPS16A
			ALS4
			IDH2
			PMI1
			orf19.6736
			AAF1
			SNM1
			PDA1
			BDF1
			SSA2
			RMT2
			orf19.5282
			ASG1
			ADE2
			orf19.5139
			BMH1
			EFG1
			orf19.949
			HNM1
			HIT1
			NUO1
			RPS7A
			BNI4
			CTF5
			orf19.1391
			IDH1
			SGS1
			APN2
			CDC5
			UTP20
			orf19.7152
			orf19.1679
			MNN4
			TIM17
			orf19.4875
			PHA2
			orf19.7642
			orf19.5288.1
			CLB2
			orf19.4273
			NBP2
			orf19.93
			MET28
			GPM1
			orf19.5722
			orf19.1393
			DNM1
			orf19.1426
			ALO1
			orf19.185
			MNN23
			YCP4
			orf19.321
			OPY2
			orf19.5555
			orf19.787.1
			AGP2
			RIM101
			HFL2
			STP4
			orf19.7361
			FGR6-10
			HTB1
			CSE4
			SMC6
			orf19.828
			ASC1
			orf19.6354
			orf19.3694
			orf19.7042
			MDH1-3
			VID21
			ARF2
			NDE1
			orf19.6027
			orf19.1026.1
			orf19.6325.1
			FKH2
			FGR6-3
			SFL1
			IFG3
			ISA1
			TCC1
			LEU1
			MEP1
			NGT1
			PMC1
			OYE23
			SMP3
			NHP6A
			orf19.6887
			orf19.4439
			orf19.1676
			SMC1
			orf19.6843
			SUC1
			orf19.1189
			FAD3
			CUP5
			orf19.5339
			orf19.5885
			orf19.2749
			orf19.5965
			NAM7
			OST1
			SRB1
			HTA1
			ROA1
			orf19.2575
			VPS53
			orf19.5917.3
			orf19.204
			orf19.6114
			FCA1
			orf19.5578
			orf19.4857
			orf19.6770
			orf19.3698
			PGA38
			orf19.2332
			orf19.6547
			orf19.4824
			orf19.6326
			orf19.4783
			orf19.1150.1
			PTH2
			orf19.4472
			IAH1
			FTR1
			orf19.4320
			SAC7
			ZCF3
			ENO1
			orf19.6905
			DRE2
			PHM5
			UGA33
			orf19.1599
			MSH2
			CHT3
			orf19.3431
			SKN7
			HHT21
			orf19.3245
			orf19.5910
			FBA1
			HHT2
			BUL1
			orf19.1150
			orf19.302
			CSH1
			TRM12
			orf19.2308
			RPP1A
			orf19.3869
			RHD1
			HTA2
			orf19.1720
			PEA2
			CCN1
			INT1
			CRZ2
			orf19.1287
			DIM1
			orf19.3406
			RCH1
			CAN2
			RGS2
			PGA53
			KIS2
			orf19.1778
			ATO9
			orf19.2657
			FCR1
			SUL2
			orf19.341
			SWD2
			MCM1
			TUB1
			orf19.3210
			orf19.6949
			TEF4
			RTA2
			GPX2
			RIM8
			FRE10
			FCY21
			RNH35
			orf19.6715
			orf19.7243
			orf19.3659
			HGT7
			HGT4
			PTR22
			ROB1
			orf19.6192
			POX18
			orf19.6342
			orf19.2049
			orf19.4347
			ISU1
			orf19.1906
			orf19.5874
			ALS3
			UBC4
			orf19.6805
			HHF22
			INO1
			NRG1
			orf19.4880
			orf19.7480
			orf19.5264
			orf19.7024
			HGT2
			FGR41
			orf19.972
			orf19.6569
			orf19.5289
			orf19.1105.3
			RHR2
			orf19.4196
			orf19.3420
			IFD6
			orf19.1302
			orf19.948
			PGA16
			RAS2
			IFF9
			orf19.3719
			orf19.4886
			TYE7
			orf19.557
			orf19.6280
			orf19.6983
			orf19.6501
			CAN3
			BMT9
			orf19.3637
			orf19.7279.1
			orf19.2766
			orf19.6644
			CUP9
			ALK8
			ALS1
			FGR37
			orf19.693
			orf19.6390
			MRV4
			orf19.675.1
			orf19.4057
			BUD20
			BCR1
			orf19.3868
			orf19.1506
			orf19.3375
			orf19.2704
			orf19.4214
			orf19.4528.1
			IFF11
			orf19.1286
			orf19.7336
			orf19.4847
			WOR2
			orf19.5842
			orf19.6181
			orf19.7014
			orf19.7464
			RDN5
			RPR1
			SCR1
